# Supplementary material for: Artificial intelligence applications in CBCT-based assessment of craniofacial airway volume and shape in sleep-disordered breathing: a systematic review
Source: PeerJ. 2026 Jun 17;14:e21289. doi: 10.7717/peerj.21289 (PMC13282944; doi:10.7717/peerj.21289)
Supplement: Supplemental Information 2 [file peerj-14-21289-s002.xls]

## Sheet: Ovid 113
2000-2025 Ovid DB None out of 113 Ref.
ORN	AU	TI		SO	DT	FTURL
1	Zhao, Hairong PhD Wu, Peiguan PhD	Artificial Intelligence Job Substitution Risks, Digital Self-efficacy, and Mental Health Among Employees. [Article]	NR	Journal of Occupational & Environmental Medicine May 2025;67(5):e302-e310	ONLINE-ONLY: FAST TRACK ARTICLE.	Click here for full text options
2	Loaiza-Bonilla, Arturo M.D., M.S.Ed., F.A.C.P 1,2 Penberthy, Scott Ph.D. 3	Harnessing Moravec's Paradox in Health Care: A New Era of Collaborative Intelligence. [Miscellaneous Article]	NR	NEJM AI May 2025;2(5)	Perspective.	Click here for full text options
3	Vokinger, Kerstin N. M.D., J.D., Ph.D., L.L.M. 1 Soled, Derek R. M.D., M.B.A., M.Sc. 2 Abdulnour, Raja-Elie E. M.D. 3	Regulation of AI: Learnings from Medical Education. [Miscellaneous Article]	NR	NEJM AI May 2025;2(5)	Perspective.	Click here for full text options
4	Bailey, Hannah E. MS Carter-Templeton, Heather PhD, RN, NI-BC, FAAN Peterson, Gabriel M. PhD Oermann, Marilyn H. PhD, RN, ANEF, FAAN Owens, Jacqueline K. PhD, RN, CNE	Prevalence of Words and Phrases Associated With Large Language Model-Generated Text in the Nursing Literature. [Article]	NR	CIN: Computers, Informatics, Nursing April 2025;43(4):e01237	Original Research.	Click here for full text options
5	Lin, Hui BN *+ Huang, Xiaofang BN *+ Sheng, Yaying MS *+ Tang, Ning MS *+ Lian, Hengli MS *+ Zhang, Wenjie MS *+ Zhao, Lvjun BN *+ Zhu, Hanqing MS *+ Chang, Pingjun MD *+ Guo, Yingxuan MS *+	Intelligent Verification Tool for Surgical Information of Ophthalmic Patients: A Study Based on Artificial Intelligence Technology. [Article]	NR	Journal of Patient Safety March 2025;21(2):62-68	Original Studies.	Click here for full text options
6	Zhong, Nancy Wohlars, Kirsten BS Lee-Wong, Mary MD, MS, FAAAAI Promisloff, Robert DO Mirsaidi, Niloofar MD Amsel, Lawrence MD, MPH Szema, Anthony MD, FAAAAI	Predicting Health Access During Critical Public Health Crises: An Analysis of Medical Office Responses to the COVID-19 Pandemic. [Article]		Journal of Occupational & Environmental Medicine February 2025;67(2):e132-e135	ONLINE-ONLY: ORIGINAL ARTICLES.	Click here for full text options
7	Abdelaziz, Omar BSN, RN Lee, Sohye PhD, RN Howard, Sheri PhD, RN, CHSE Lefler, Leanne PhD, ACNS-BC, APRN, FAHA, FAAN	Perceptions and Attitudes of Registered Nurses and Nursing Students Toward Advanced Technology and Artificial Intelligence: A Review of Literature. [Article]	NR	CIN: Computers, Informatics, Nursing	Feature Article: PDF Only.	Click here for full text options
8	Reading Turchioe, Meghan PhD, MPH, RN Austin, Robin PhD, DNP, NI-BC, FAMIA, FNAP Lytle, Kay DNP, RN	Opportunities and Challenges for Digital Health and Artificial Intelligence to Support Nurses: Results of a Survey of Nursing Informaticists. [Article]	NR	CIN: Computers, Informatics, Nursing	Original Research: PDF Only.	Click here for full text options
9	Hong, Minjoo RN, PhD Shin, Hyewon RN, PhD Kim, Sang Suk RN, PhD De Gagne, Jennie C. PhD, DNP, RN, NPDBC, CNE, ANEF, FAAN	Nurse Educators' Perceptions and Experiences of Generative Artificial Intelligence: A Cross-Sectional Study Analysis. [Article]	NR	CIN: Computers, Informatics, Nursing	Original Research: PDF Only.	Click here for full text options
10	Farquhar-Snow, Marci MN, RN, ACNP-BC, AACC Simone, Amy E. PA-C, FACC Singh, Sheel V. MA Bushardt, Reamer L. PharmD, PA-C, DFAAPA	Artificial intelligence in cardiovascular practice. [Miscellaneous Article]	NR	JAAPA May 2025;38(5):21-30	CME: Artificial Intelligence.	Click here for full text options
11	Kamel, Sandra B.S. Caputo, Jennifer Ph.D., CSCS, MX Johnson, Samantha Ph.D.	ChatGPT-Generated Resistance Training Programs. [Article]	NR	ACSM'S Health & Fitness Journal May/June 2025;29(3):29-35	Features.	Click here for full text options
12	Ball Dunlap, Patricia A. MS, MSN, RN-BC, CPHIMS Nahm, Eun-Shim PhD, RN Umberfield, Elizabeth E. PhD, RN	Data-Centric Machine Learning in Nursing: A Concept Clarification. [Article]	NR	CIN: Computers, Informatics, Nursing	Feature Article: PDF Only.	Click here for full text options
13	Kowitlawakul, Yanika PhD, RN Tan, Jocelyn Jie Min BSN (Honours), RN Suebnukarn, Siriwan PhD Nguyen, Hoang D. PhD Poo, Danny Chiang Choon PhD Chai, Joseph BSN Kamala, Devi M. PhD, RN Wang, Wenru PhD, RN	Development of Artificial Intelligence-Teaching Assistant System for Undergraduate Nursing Students: A Field-Testing Study. [Article]	NR	CIN: Computers, Informatics, Nursing	Feature Article: PDF Only.	Click here for full text options
14	Lewis, Lisa S. EdD, RN Hartman, Ann Michelle DNP, RN Brennan-Cook, Jill DNP, RN Felsman, Irene C. DNP, RN Colbert, Briana BA Ledbetter, Leila MLIS, AHIP Gedzyk-Nieman, Stephanie A. DNP, RN	Artificial Intelligence and Admissions to Health Professions Educational Programs: A Scoping Review. [Article]	NR	Nurse Educator January/February 2025;50(1):E13-E18	Articles.	Click here for full text options
15	Gerdes, Michele EdD, RN Bayne, Andrew DNP, RN Henry, Kristina DNP, RN Ludwig, Barbara EdD, RN Stephenson, Leigh DNP, RN Vance, Allison MSN, RN Wessol, Jennifer PhD, RN Winston, Sarah MLS	Emerging Artificial Intelligence-Based Pedagogies in Didactic Nursing Education: A Scoping Review. [Article]	NR	Nurse Educator January/February 2025;50(1):E7-E12	Articles.	Click here for full text options
16	Silvestri-Elmore, Angela PhD, APRN Burton, Candace PhD, RN	How Can Nursing Faculty Create Case Studies Using AI and Educational Technology?. [Article]	NR	Nurse Educator January/February 2025;50(1):35-39	Articles.	Click here for full text options
17	Hawk, Heather DNP, RN Coriasco, Michael MNE, RN Jones, Jeffrey R. MET	Generative Artificial Intelligence: A Reflexive Thematic Analysis of Nursing Students' Perceptions Following a Guided Learning Activity. [Article]	NR	Nurse Educator January/February 2025;50(1):18-22	Articles.	Click here for full text options
18	Ostick, Mollie Mariani, Bette Lovecchio, Catherine Moriarty, Helene	Nursing Student and Faculty Attitudes, Perceptions, and Behavioral Intentions of Artificial Intelligence Use in Nursing Education: An Integrative Review. [Article]	NR	Nursing Education Perspectives	Main Article: PDF Only.	Click here for full text options
19	Tripathi, Satvik 1,2 Alkhulaifat, Dana M.D. 1,3 Doo, Florence X. M.D. 4,5 Rajpurkar, Pranav Ph.D. 6 McBeth, Rafe Ph.D. 1 Daye, Dania M.D., Ph.D. 2 Cook, Tessa S. M.D., Ph.D. 1	Development, Evaluation, and Assessment of Large Language Models (DEAL) Checklist: A Technical Report. [Miscellaneous Article]	NR	NEJM AI June 22, 2025;2(6)	Perspective.	Click here for full text options
20	Bernstein, Michael H. Ph.D. 1,2,3 Sheppard, Brian S.J.D. 1,4 Bruno, Michael A. M.D. 1,5 Lay, Parker S. B.Sc. 1,3 Baird, Grayson L. Ph.D. 1,2,3	Randomized Study of the Impact of AI on Perceived Legal Liability for Radiologists. [Article]	NR	NEJM AI June 22, 2025;2(6)	Original Article.	Click here for full text options
21	Shekar, Shruthi B.S. 1 Pataranutaporn, Pat Ph.D. 1 Sarabu, Chethan M.D. 2,3,4 Cecchi, Guillermo A. Ph.D. 5 Maes, Pattie Ph.D. 1	People Overtrust AI-Generated Medical Advice despite Low Accuracy. [Article]	NR	NEJM AI June 22, 2025;2(6)	Original Article.	Click here for full text options
22	Lin, Hui BN *,+ Huang, Xiaofang BN *,+ Sheng, Yaying MS *,+ Tang, Ning MS *,+ Lian, Hengli MS *,+ Zhang, Wenjie MS *,+ Zhao, Lvjun BN *,+ Zhu, Hanqing MS *,+ Chang, Pingjun MD *,+ Guo, Yingxuan MS *,+	Intelligent Verification Tool for Surgical Information of Ophthalmic Patients-A Study Based on Artificial Intelligence Technology. [Article]	NR	Journal of Patient Safety	Original Article: PDF Only.	Click here for full text options
23	Tyransky, Cassandra E. BSN, RN, CCRN Paulus, Kasey MBA, RN, CENP Langmead, Erin MSN, MBA, RN, NI-BC Miller, David M. BS Smith, Carol R. MSN, RN, NEA-BC Hughes, Fallon DNP, RN, NEA-BC, NPD-BC Buchko, Barbara L. DNP, MS, RN Saconi, Bruno PhD, MA, RN	Integration of Virtual Technology and Artificial Intelligence Improves Satisfaction, Patient Safety, and Nursing Workforce Efficiency. [Article]	NR	Journal of Nursing Care Quality July/September 2025;40(3):193-201	Articles.	Click here for full text options
24	Wang, Wenyong 1 , 2 Puri, Gaurav 1 Sly, Benjamin 2 , 3 Samadbeik, Mahnaz 2 Ng, Soong 1 Newton, Jenna 1 Sullivan, Clair 2 , 4	Optimizing inpatient diabetes management with the diabetes dashboard. [Article]	NR	JBI Evidence Implementation	DISCUSSION PAPER: PDF Only.	Click here for full text options
25	Dabas, Mai Kapp, Suzanne PhD, RN Gefen, Amit PhD	Utilizing Image Processing Techniques for Wound Management and Evaluation in Clinical Practice: Establishing the Feasibility of Implementing Artificial Intelligence in Routine Wound Care. [Article]	NR	Advances in Skin & Wound Care January/February 2025;38(1):31-39	ORIGINAL INVESTIGATIONS.	Click here for full text options
26	Chang, Yun-Chen RN, PhD Wu, Chien-Hung PhD Lupo, Roberto RN Botti, Stefano RN Conte, Luana PhD Vitone, Marcello PharmD Massafra, Raffaella MD, PhD De Nunzio, Giorgio PhD Vitale, Elsa RN, PhD	Generative Artificial Intelligence (AI) to Uncover Insights From Breast Cancer Patients' Perceptions to Mindfulness-Based Stress Reduction (MBSR) Interventions. [Article]	NR	Holistic Nursing Practice	ORIGINAL RESEARCH STUDY: PDF Only.	Click here for full text options
27	Zhou, Tianji PhD Luo, Yuanhui PhD, RN Li, Juan PhD, RN Zhang, Hanyi MD Meng, Zhenyu MSN Xiong, Wenjin MSN Zhang, Jingping PhD, RN	Application of Artificial Intelligence in Oncology Nursing: A Scoping Review. [Article]	NR	Cancer Nursing November/December 2024;47(6):436-450	ARTICLES.	Click here for full text options
28	Abbott, Miriam R. Bowers MA Abbott, Wyatt W.	Artificial Intelligence or Nursing Student? Revisiting Clues in the Connectives. [Article]	NR	Nurse Educator November/December 2024;49(6):306-309	Articles.	Click here for full text options
29	Sun, Grace H. DNP, APRN, FNP-BC	Prompt Engineering for Nurse Educators. [Article]	NR	Nurse Educator November/December 2024;49(6):293-299	Articles.	Click here for full text options
30	Kilci Erciyas, Seyma PhD Cirban Ekrem, Ebru MSc Keten Edis, Elif PhD	Relationship Between Individual Innovativeness Levels and Attitudes Toward Artificial Intelligence Among Nursing and Midwifery Students. [Article]	NR	CIN: Computers, Informatics, Nursing November 2024;42(11):802-808	FEATURE ARTICLE.	Click here for full text options
31	Bergman, Alanna J. PhD, AGNP-BC, RN * McNabb, Katherine C. PhD, DNP Relf, Michael V. PhD, RN, AACRN, ANEF, FAAN Dredze, Mark H. PhD, MA	"Where No One Has Gone Before": Questions to Ensure the Ethical, Rigorous, and Thoughtful Application of Artificial Intelligence in the Analysis of HIV Research. [Miscellaneous Article]	NR	Journal of the Association of Nurses in AIDS Care September/October 2024;35(5):450-455	Research Brief.	Click here for full text options
32	Andersen, Eline Sandvig 1,2 Birk-Korch, Johan Baden 1,2 Hansen, Rasmus Sogaard 3 Fly, Line Haugaard 1,2 Rottger, Richard 4 Arcani, Diana Maria Cespedes 5 Brasen, Claus Lohman 1,2 Brandslund, Ivan 1,2 Madsen, Jonna Skov 1,2	Monitoring performance of clinical artificial intelligence in health care: a scoping review. [Miscellaneous Article]	NR	JBI Evidence Synthesis December 2024;22(12):2423-2446	Evidence Syntheses.	Click here for full text options
33	Rogers, Julia L. DNP, APRN, CNS, FNP-BC, FAANP Baker, Manisa DNP, APRN, RN, CCNS, CCRN	AI in practice: Opportunities, obstacles, and outlook. [Article]	NR	Nurse Practitioner June 2025;50(6):34-38	Feature: ARTIFICIAL INTELLIGENCE.	Click here for full text options
34	Xu, Tuzhen PhD, APRN, FNP-C Rose, Gloria M. PhD, NP-C, FNP-BC	Opportunities and Barriers to Artificial Intelligence Adoption in Palliative/Hospice Care for Underrepresented Groups: A Technology Acceptance Model-Based Review. [Article]	NR	Journal of Hospice & Palliative Nursing	Feature Article: PDF Only.	Click here for full text options
35	Yilmaz, Ayse Nur PhD Altiparmak, Sumeyye PhD Sokmen, Remziye	The Relationship Between Anxiety and Readiness Levels Regarding Artificial Intelligence in Midwives: An Intergenerational Comparative Study. [Article]	NR	CIN: Computers, Informatics, Nursing May 2025;43(5):e01269	Original Research.	Click here for full text options
36	Wang, Jonathan M.M.A.Sc. 1,2 Redelmeier, Donald A. M.D., F.R.C.P.C., M.S.H.S.R., F.A.C.P. 1,2,3,4,5	Cognitive Biases and Artificial Intelligence. [Article]	NR	NEJM AI December 2024;1(12)	Case Study.	Click here for full text options
37	Gunasekeran, Dinesh Visva M.B.B.S. 1,2,3,4 Miller, Steven Ph.D. 5 Hsu, Wynne Ph.D. 6,7 Lee, Mong Li Ph.D. 6,7 Wong, Hon Tym F.A.M.S. 8 Lee, Mun Tuck M.Med (F.M.) 9 Lamoureau, Ecosse Ph.D. 1 Ting, Daniel Shu Wei M.B.B.S., Ph.D. 1,3 Tan, Gavin Siew Wei M.B.B.S., Ph.D. 1,3 Wong, Tien-Yin M.B.B.S., Ph.D. 1,10	National Use of Artificial Intelligence for Eye Screening in Singapore. [Article]	NR	NEJM AI December 2024;1(12)	Case Study.	Click here for full text options
38	Ostick, Mollie Mariani, Bette Lovecchio, Catherine Moriarty, Helene	Nursing Student and Faculty Attitudes, Perceptions, and Behavioral Intentions of Artificial Intelligence Use in Nursing Education: An Integrative Review. [Article]	NR	Nursing Education Perspectives March/April 2025;46(2):E7-E11	FEATURE ARTICLES.	Click here for full text options
39	Hoelscher, Stephanie H. DNP, RN, NI-BC, AIMP, CPHIMS, CHISP, FHIMSS	The good, the bad, and the binary: Ethical impact of AI on nursing practice. [Article]	NR	Nursing April 2025;55(4):26-32	Feature: SPECIAL SECTION ON AI IN NURSING: NCPD Connection.	Click here for full text options
40	McGrow, Kathleen DNP, MS, RN, PMP, FHIMSS, FAAN	Artificial intelligence in nursing: A journey from data to wisdom. [Article]	NR	Nursing April 2025;55(4):16-24	Feature: SPECIAL SECTION ON AI IN NURSING: NCPD Connection.	Click here for full text options
41	Farquhar-Snow, Marci MN, RN, ACNP-BC, AACC Simone, Amy E. PA-C, FACC Singh, Sheel V. MA Bushardt, Reamer L. PharmD, PA-C, DFAAPA	Artificial intelligence in cardiovascular practice. [Article]	NR	Nurse Practitioner May 2025;50(5):13-24	Feature: ARTIFICIAL INTELLIGENCE: NCPD Connection.	Click here for full text options
42	Kittur, Kiran BS Dombrowski, Keith MD Salomon, Kevin MD Glover, Jennifer MD, FACS Roy, Laura RN, SCRN Lund, Tracey RN, CCRN, CNRN Chiodo, Clint Fugate, Karen RNC-NIC, CPHQ Patel, Anish	Leveraging Artificial Intelligence to Reduce Neuroscience ICU Length of Stay. [Article]	NR	Journal of Healthcare Management March/April 2025;70(2):126-136	Research Articles.	Click here for full text options
43	Alexander, Lisa M. EdD, MPH, PA-C Bowser, Jonathan MS, PA-C Caruthers, Kara MSPAS, PA-C Sekhon, Linda DHSc, PA-C Statler, Michel MLA, PA-C Straker, Howard EdD, MPH, PA-C Rizzolo, Denise PhD, MPH, PA-C De La Rosa, Hannah MPH, PMP Simeon, Donald T. PhD	Fear Factor: Faculty Perceptions of Artificial Intelligence in Physician Associate Education. [Article]		The Journal of Physician Assistant Education	Special Article: PDF Only.	Click here for full text options
44	Triola, Marc M. MD Rodman, Adam MD, MPH	Integrating Generative Artificial Intelligence Into Medical Education: Curriculum, Policy, and Governance Strategies. [Miscellaneous Article]	NR	Academic Medicine April 2025;100(4):413-418	Scholarly Perspectives.	Click here for full text options
45	Chaudhry, Zaira S. MD, MPH Choudhury, Avishek PhD	Clinical Applications of Artificial Intelligence in Occupational Health: A Systematic Literature Review. [Article]	NR	Journal of Occupational & Environmental Medicine December 2024;66(12):943-955	ORIGINAL ARTICLES.	Click here for full text options
46	Zhong, Nancy 1,2 Wohlars, Kirsten B.S. 3,4 Lee-Wong, Mary M.D., M.S. FAAAAI 5,6 Promisloff, Robert D.O. 7 Mirsaidi, Niloofar M.D. 8 Amsel, Lawrence M.D., M.P.H. 9 Szema, Anthony M.D., FAAAAI 4,10,11	Predicting Health Access During Critical Public Health Crises: An Analysis of Medical Office Responses to the COVID-19 Pandemic. [Article]	NR	Journal of Occupational & Environmental Medicine	Original Article: PDF Only.	Click here for full text options
47	Goodman, Margaret A. SPT Lee, Anthony M. SPT Schreck, Zachary SPT Hollman, John H. PT, PhD, FAPTA	Human or Machine? A Comparative Analysis of Artificial Intelligence-Generated Writing Detection in Personal Statements. [Article]	NR	Journal of Physical Therapy Education	RESEARCH PAPER: PDF Only.	Click here for full text options
48	Monaco, Federica MD Andretta, Vincenzo DNP, PhD Bellocchio, Umberto DNP Cerrone, Valentina DNP Cascella, Marco MD, PhD Piazza, Ornella MD	Bibliometric Analysis (2000-2024) of Research on Artificial Intelligence in Nursing. [Article]	NR	Advances in Nursing Science	Original Article: PDF Only.	Click here for full text options
49	Varol, Belgin PhD, RN	Artificial Intelligence Anxiety in Nursing Students: The Impact of Self-efficacy. [Article]	NR	CIN: Computers, Informatics, Nursing June 2025;43(6):e01250	Original Research.	Click here for full text options
50	Chen, Adrian BS Qilleri, Aleksandra BS Foster, Timothy BS Rao, Amit S. MD Gopalakrishnan, Sandeep PhD, MAPWCA Niezgoda, Jeffrey MD, MAPWCA Oropallo, Alisha MD	Generative Artificial Intelligence: Applications in Scientific Writing and Data Analysis in Wound Healing Research. [Article]	NR	Advances in Skin & Wound Care November/December 2024;37(11&12):601-607	ORIGINAL INVESTIGATIONS.	Click here for full text options
51	Berlowitz, Dan MD, MPH Konchinski, Bianca Chen, Lingming MPH DeCastro, Sheila Sablon MS, MSN, AGPCNP-BC	The 2023 Update on Pressure Injuries: A Review of the Literature. [Article]	NR	Advances in Skin & Wound Care November/December 2024;37(11&12):571-578	CLINICAL MANAGEMENT EXTRAS.	Click here for full text options
52	Rosenthal, Jacob T. MSc Hafferty, Frederic W. PhD Kulasegaram, Kulamakan (Mahan) PhD Wendland, Claire L. MD, PhD Taylor, Janelle S. PhD	Artificial Intelligence Meets Holistic Review: Promises and Pitfalls of Automating the Medical Education Admissions Process. [Miscellaneous Article]	NR	Academic Medicine May 2025;100(5):541-546	Scholarly Perspectives.	Click here for full text options
53	Gentil, Luana Llagostera Sillano MSN Pires, Vanessa Aparecida Luz BScN Andrade-Silva, Jessica PhD, MSc Almeida, Youri Eliphas MSN Pinheiro, Paulo Gurgel PhD Pinheiro, Claudio Gurgel BSc Laselva, Claudia Regina MSN	Using an AI-Powered Solution to Transform Nursing Workflow and Improve Inpatient Care: A Retrospective Observational Study. [Article]	NR	AJN, American Journal of Nursing May 2025;125(5):38-43	Original Research.	Click here for full text options
54	Gin, Brian C. MD, PhD O'Sullivan, Patricia S. EdD Hauer, Karen E. MD, PhD Abdulnour, Raja-Elie MD Mackenzie, Madelynn ten Cate, Olle PhD Boscardin, Christy K. PhD	Entrustment and EPAs for Artificial Intelligence (AI): A Framework to Safeguard the Use of AI in Health Professions Education. [Miscellaneous Article]	NR	Academic Medicine March 2025;100(3):264-272	Scholarly Perspectives.	Click here for full text options
55	Penner, Sara Bickweat MFA Mercado, Nicholas R. DrPH, MCHES, HEC-C Bernstein, Samantha PhD, RNC-OB, IBCLC Erickson, Elise PhD, CNM, FACNM DuBois, Melissa Anne RNC-OB, BSN, C-EFM, CE, LC Dreisbach, Caitlin PhD, RN	Fostering Informed Consent and Shared Decision-Making in Maternity Nursing With the Advancement of Artificial Intelligence. [Article]	NR	MCN, American Journal of Maternal Child Nursing March/April 2025;50(2):78-85	Feature: NCPD Connection.	Click here for full text options
56	Gallegos, Cara PhD, RN, EBPC Kausler, Ryoko PhD, FNP-BC, MN, RN Alderden, Jenny PhD, APRN, CCRN-K, CCNS Davis, Megan MSLS Wang, Liya	Can Artificial Intelligence Chatbots Improve Mental Health?: A Scoping Review. [Article]	NR	CIN: Computers, Informatics, Nursing January 2025;59(1):731-736	FEATURE ARTICLE.	Click here for full text options
57	Shin, Hyewon PhD, RN De Gagne, Jennie C. PhD, DNP, RN, NPD-BC, CNE, ANEF, FAAN Kim, Sang Suk PhD, RN Hong, Minjoo PhD, RN	The Impact of Artificial Intelligence-Assisted Learning on Nursing Students' Ethical Decision-making and Clinical Reasoning in Pediatric Care: A Quasi-Experimental Study. [Article]	NR	CIN: Computers, Informatics, Nursing January 2025;59(1):704-711	FEATURE ARTICLE.	Click here for full text options
58	Fried, Juliana Coraor PhD Johnson, Natasha R. MD Pelletier, Andrea MS, MPH Landman, Adam MD Bartz, Deborah MD, MPH	Using Generative Artificial Intelligence When Writing Letters of Recommendation. [Miscellaneous Article]	NR	Academic Medicine	Scholarly Perspective: PDF Only.	Click here for full text options
59	Yigit, Deniz PhD, RN Acikgoz, Ayfer PhD, RN	Evaluation of Comfort Behavior Levels of Newborn by Artificial Intelligence Techniques. [Article]	NR	Journal of Perinatal & Neonatal Nursing July/September 2024;38(3):E38-E45	Online Only Articles.	Click here for full text options
60	Schulte, Paul A. PhD Leso, Veruscka MD Iavicoli, Ivo MD	Responsible Development of Emerging Technologies: Extensions and Lessons From Nanotechnology for Worker Protection. [Article]	NR	Journal of Occupational & Environmental Medicine July 2024;66(7):528-535	ORIGINAL ARTICLES.	Click here for full text options
61	Ross, Angela DNP, MPH, RN, PMP, DASM, PHCNS-BC, FHIMSS Freeman, Robert DNP, MSN, RN, NE-BC McGrow, Kathleen DNP, MS, RN, PMP, FHIMSS, FAAN Kagan, Olga PhD, RN, CIMI, FAAAAI, FHIMSS	Implications of artificial intelligence for nurse managers. [Article]	NR	Nursing Management July 2024;55(7):14-23	Feature: NCPD Connection.	Click here for full text options
62	Reed, Janet M. PhD, RN, CMSRN Dodson, Tracy M. PhD, RN	Generative AI Backstories for Simulation Preparation. [Article]	NR	Nurse Educator July/August 2024;49(4):184-188	Articles.	Click here for full text options
63	Karacan, Emine PhD	Evaluating the Quality of Postpartum Hemorrhage Nursing Care Plans Generated by Artificial Intelligence Models. [Article]	NR	Journal of Nursing Care Quality July/September 2024;39(3):206-211	Articles.	Click here for full text options
64	Rothlisberger, Paige N. BAS	AI-Powered Patient-Centered Care: A Call to Action for Innovation. [Miscellaneous Article]	NR	Journal of Healthcare Management July/August 2024;69(4):255-266	STUDENT ESSAYS.	Click here for full text options
65	Fawzy Eid, Mariam	Using Artificial Intelligence in Electronic Health Record Systems to Mitigate Physician Burnout: A Roadmap. [Miscellaneous Article]	NR	Journal of Healthcare Management July/August 2024;69(4):244-254	STUDENT ESSAYS.	Click here for full text options
66	Ezeilo, Chidimma Ogechukwu MBBS, MPH Green-McKenzie, Judith MD, MPH	The Covid-19 Pandemic and The Future of Work. [Article]	NR	Journal of Occupational & Environmental Medicine June 2024;66(6):e245-e251	ONLINE-ONLY: ORIGINAL ARTICLES.	Click here for full text options
67	Chandler, Rasheeta D. PhD, RN, FNP-BC, FAANP, FAAN * Warner, Sheena MS, CRNA, APN Aidoo-Frimpong, Gloria PhD, MPH, MA Wells, Jessica PhD, RN, WHNP-BC, FAAN	"What Did You Say, ChatGPT?" The Use of AI in Black Women's HIV Self-Education: An Inductive Qualitative Data Analysis. [Article]	NR	Journal of the Association of Nurses in AIDS Care May/June 2024;35(3):294-302	Research Article.	Click here for full text options
68	Regan, Melinda BSN, RN, CEN	Can artificial intelligence help ED nurses more accurately triage patients?. [Article]	NR	Nursing June 2024;54(6):44-46	Feature.	Click here for full text options
69	Vyas, Pankaj K. MSN, MBA, RN Brandon, Krista MSN, BSN Gephart, Sheila M. PhD, RN, FAAN	A Scoping Review of Studies Using Artificial Intelligence Identifying Optimal Practice Patterns for Inpatients With Type 2 Diabetes That Lead to Positive Healthcare Outcomes. [Article]	NR	CIN: Computers, Informatics, Nursing May 2024;42(5):396-402	FEATURE ARTICLE.	Click here for full text options
70	Lindley, Lisa C. PhD, RN, FPCN, FAAN Policastro, Christina N. PhD Dosch, Brianne MSIS Ortiz Baco, Joshua G. PhD Cao, Charles Q. PhD	Artificial Intelligence and the National Violent Death Reporting System: A Rapid Review. [Article]	NR	CIN: Computers, Informatics, Nursing May 2024;42(5):369-376	FEATURE ARTICLE.	Click here for full text options
71	Kowitlawakul, Yanika PhD, RN Tan, Jocelyn Jie Min BSN (Honours), RN Suebnukarn, Siriwan PhD Nguyen, Hoang D. PhD Poo, Danny Chiang Choon PhD Chai, Joseph BSN Kamala, Devi M. PhD, RN Wang, Wenru PhD, RN	Development of an Artificial Intelligence Teaching Assistant System for Undergraduate Nursing Students: A Field Testing Study. [Article]	NR	CIN: Computers, Informatics, Nursing May 2024;42(5):334-342	FEATURE ARTICLE.	Click here for full text options
72	Ball Dunlap, Patricia A. MS, MSN, RN-BC, CPHIMS Nahm, Eun-Shim PhD, RN Umberfield, Elizabeth E. PhD, RN	Data-Centric Machine Learning in Nursing: A Concept Clarification. [Article]	NR	CIN: Computers, Informatics, Nursing May 2024;42(5):325-333	FEATURE ARTICLE.	Click here for full text options
73	Thoma, Brent MD, PhD Spadafore, Maxwell MD Sebok-Syer, Stefanie S. PhD George, Brian C. MD, MAEd Chan, Teresa M. MD, MHPE, MBA Krumm, Andrew E. PhD	Considering the Secondary Use of Clinical and Educational Data to Facilitate the Development of Artificial Intelligence Models. [Article]	NR	Academic Medicine April 2024;99(4S) Supplement 1:S77-S83	Data and Technology for Effective Assessment and Learning: Examples.	Click here for full text options
74	Turner, Laurah PhD Hashimoto, Daniel A. MD Vasisht, Shubha Schaye, Verity MD	Demystifying AI: Current State and Future Role in Medical Education Assessment. [Article]	NR	Academic Medicine April 2024;99(4S) Supplement 1:S42-S47	Data and Technology for Effective Assessment and Learning: Foundations.	Click here for full text options
75	Singer, Pierre a,b Robinson, Eyal b Raphaeli, Orit b,c	The future of artificial intelligence in clinical nutrition. [Miscellaneous Article]	NR	Current Opinion in Clinical Nutrition & Metabolic Care March 2024;27(2):200-206	HOT TOPIC.	Click here for full text options
76	Andersen, Eline Sandvig 1,2 Birk-Korch, Johan Baden 1,2 Rottger, Richard 3 Brasen, Claus Lohman 1,2 Brandslund, Ivan 1,2 Madsen, Jonna Skov 1,2	Monitoring performance of clinical artificial intelligence: a scoping review protocol. [Miscellaneous Article]	NR	JBI Evidence Synthesis March 2024;22(3):453-460	Protocols.	Click here for full text options
77	Aklilu, Josiah G. B.S. 1 Sun, Min Woo B.S. 1 Goel, Shelly B.S. 2 Bartoletti, Sebastiano M.D. 3 Rau, Anita Ph.D. 1 Olsen, Griffin M.D., M.S. 4 Hung, Kay S. M.D. 3 Mintz, Sophie L. C.R.N.P. 3 Luong, Vicki P.A.-C. 3 Milstein, Arnold M.D., M.P.H. 5 Ott, Mark J. M.D. 6 Tibshirani, Robert Ph.D., F.R.S., F.R.S.C. 1,7 Jopling, Jeffrey K. M.D. 8 Sorenson, Eric C. M.D. 6 Azagury, Dan E. M.D., F.A.C.S. 3 Ye…	Artificial Intelligence Identifies Factors Associated with Blood Loss and Surgical Experience in Cholecystectomy. [Article]	NR	NEJM AI January 25, 2024;1(2)	Original Article.	Click here for full text options
78	Kwong, Jethro C. C. M.D. 1,2 Nguyen, David-Dan M.D.C.M., M.P.H. 1 Khondker, Adree M.D. 1,3 Kim, Jin Kyu M.D. 1,3 Johnson, Alistair E. W. D.Phil. 2,4 McCradden, Melissa M. Ph.D., M.H.Sc. 2,5,6,7 Kulkarni, Girish S. M.D., Ph.D. 1,2 Lorenzo, Armando M.D., M.Sc. 1,3 Erdman, Lauren M.Sc., Ph.D. 3,8,9,10 Rickard, Mandy M.N., N.P.-Pediatrics 3,	When the Model Trains You: Induced Belief Revision and Its Implications on Artificial Intelligence Research and Patient Care - A Case Study on Predicting Obstructive Hydronephrosis in Children. [Article]	Case Study	NEJM AI January 25, 2024;1(2)	Case Study.	Click here for full text options
79	Mello, Michelle M. J.D., Ph.D. Guha, Neel M.S.	Understanding Liability Risk from Using Health Care Artificial Intelligence Tools. [Miscellaneous Article]	NR	New England Journal of Medicine January 18, 2024;390(3):271-278	Health Law, Ethics, and Human Rights.	Click here for full text options
80	Serra-Burriel, Miquel Ph.D. 1,2 Locher, Luca B.Sc. 1 Vokinger, Kerstin N. M.D., J.D., Ph.D. 1	Development Pipeline and Geographic Representation of Trials for Artificial Intelligence/Machine Learning-Enabled Medical Devices (2010 to 2023). [Miscellaneous Article]	NR	NEJM AI January 2024;1(1):AI2300038	Policy Corner.	Click here for full text options
81	Wu, Kevin M.S. 1 Wu, Eric M.S. 2 Theodorou, Brandon 3 Liang, Weixin M.S. 4 Mack, Christina Ph.D. 5 Glass, Lucas Ph.D. 5 Sun, Jimeng Ph.D. 3,6 Zou, James Ph.D. 1,2,4	Characterizing the Clinical Adoption of Medical AI Devices through U.S. Insurance Claims. [Article]	NR	NEJM AI January 2024;1(1):AIoa2300030	Original Article.	Click here for full text options
82	Boscardin, Christy K. PhD Gin, Brian MD, PhD Golde, Polo Black Hauer, Karen E. MD, PhD	ChatGPT and Generative Artificial Intelligence for Medical Education: Potential Impact and Opportunity. [Miscellaneous Article]	NR	Academic Medicine January 2024;99(1):22-27	Scholarly Perspectives.	Click here for full text options
83	Finlay, Myles BA, RPSGT Erwin, Julie A. MS, RPSGT Skeiky, Lillian MS Hansen, Devon A. PhD, LMHC Layton, Matthew E. MD, PhD Quock, Raymond PhD Van Dongen, Hans P. A. PhD Wilson, Marian PhD, MPH, RN-BC	Nighttime Sleep and Respiratory Disturbances in Individuals Receiving Methadone to Treat Opioid Use Disorder. [Article]	NO AL, NO CBCT	Journal of Addictions Nursing October/December 2023;34(4):E180-E188	Original Articles.	Click here for full text options
84	Taskiran, Nihal PhD	Effect of Artificial Intelligence Course in Nursing on Students' Medical Artificial Intelligence Readiness: A Comparative Quasi-Experimental Study. [Article]	NR	Nurse Educator September/October 2023;48(5):E147-E152	Articles.	Click here for full text options
85	Branum, Candise MLS Schiavenato, Martin PhD, RN	Can ChatGPT Accurately Answer a PICOT Question? Assessing AI Response to a Clinical Question. [Article]	NR	Nurse Educator September/October 2023;48(5):231-233	Articles.	Click here for full text options
86	Siedlecki, Sandra L. PhD, RN, APRN-CNS, FAAN	Artificial Intelligence, Digital Health Research, and the Clinical Nurse Specialist. [Miscellaneous Article]	NR	Clinical Nurse Specialist September/October 2023;37(5):214-217	DEPARTMENTS: Using Research to Advance Nursing Practice.	Click here for full text options
87	Hsu, Yen MD Kao, Yung-Shuo MD	Can the Electronic Health Record Predict Risk of Falls in Hospitalized Patients by Using Artificial Intelligence? A Meta-analysis. [Article]	NR	CIN: Computers, Informatics, Nursing July 2023;41(7):531-538	FEATURES.	Click here for full text options
88	Triola, Marc M. MD 1 Burk-Rafel, Jesse MD, MRes 2	Precision Medical Education. [Miscellaneous Article]	NR	Academic Medicine July 2023;98(7):775-781	Scholarly Perspectives.	Click here for full text options
89	Sun, Grace H. DNP, APRN, FNP-BC Hoelscher, Stephanie H. DNP, RN-BC, CPHIMS, CHISP, FHIMSS	The ChatGPT Storm and What Faculty Can Do. [Article]	NR	Nurse Educator May/June 2023;48(3):119-124	Articles.	Click here for full text options
90	Fant, Catherine PhD, RN-BC Adelman, Deborah S. PhD, RN, NE-BC	Building Community Resilience in Support of Public Health Emergency Preparedness with Big Data and AI. [Article]	NR	CIN: Computers, Informatics, Nursing December 2022;40(12):836-840	FEATURES.	Click here for full text options
91	Hwang, Gwo-Jen PhD Chang, Po-Ya MS Tseng, Wan-Yu MS Chou, Chia-An MS Wu, Chih-Hsin MS Tu, Yun-Fang PhD	Research Trends in Artificial Intelligence-Associated Nursing Activities Based on a Review of Academic Studies Published From 2001 to 2020. [Article]	NR	CIN: Computers, Informatics, Nursing December 2022;40(12):814-824	FEATURES.	Click here for full text options
92	Onuh, Ogechukwu C. BA Brydges, Hilliard T. BS Nasr, Hani MD Savage, Elizabeth MSN, APRN, ACNS-BC, CWON, IIWCC-NYU Gorenstein, Scott MD Chiu, Ernest MD	Capturing Essentials in Wound Photography Past, Present, and Future: A Proposed Algorithm for Standardization. [Article]	NR	Advances in Skin & Wound Care September 2022;35(9):483-492	CLINICAL MANAGEMENT EXTRA.	Click here for full text options
93	Ahmad, Suzan PhD, MSN, RN Jenkins, Melinda PhD, FNP	Artificial Intelligence for Nursing Practice and Management: Current and Potential Research and Education. [Miscellaneous Article]	NR	CIN: Computers, Informatics, Nursing March 2022;40(3):139-144	DEPARTMENTS: CIN Plus.	Click here for full text options
94	Annolino, Heather MBA, RN, CPHRM	Leveraging predictive analytics to reduce influenza and COVID-19-related adverse events. [Article]	NR	Nursing March 2022;52(3):35-37	Feature.	Click here for full text options
95	Lee, Juehea 1 Wu, Annie Siyu 2 Li, David 3 Kulasegaram, Kulamakan (Mahan) PhD 4	Artificial Intelligence in Undergraduate Medical Education: A Scoping Review. [Miscellaneous Article]	NR	Academic Medicine November 2021;96(11S) Association of American Medical Colleges Learn Serve Lead: Proceedings of the 60th Annual Research in Medical Education Presentations and Medical Education Abstracts:S62-S70	Emerging Approaches.	Click here for full text options
96	Burk-Rafel, Jesse MD, MRes 1 Reinstein, Ilan MS 2 Feng, James MD, MS 3 Kim, Moosun Brad MS 4 Miller, Louis H. MD 5 Cocks, Patrick M. MD 6 Marin, Marina MSc 7 Aphinyanaphongs, Yindalon MD, PhD 8	Development and Validation of a Machine Learning-Based Decision Support Tool for Residency Applicant Screening and Review. [Miscellaneous Article]	NR	Academic Medicine November 2021;96(11S) Association of American Medical Colleges Learn Serve Lead: Proceedings of the 60th Annual Research in Medical Education Presentations and Medical Education Abstracts:S54-S61	Emerging Approaches.	Click here for full text options
97	Schultz, Mary Anne BSN, MSN, MBA, PhD Walden, Rachel Lane MLIS Cato, Kenrick RN, PhD, CPHIMS, FAAN Coviak, Cynthia Peltier PhD, RN, FNAP Cruz, Christopher MSHI, RN-BC, CPHIMS D'Agostino, Fabio PhD, MSN, RN Douthit, Brian J. MSN, RN-BC Forbes, Thompson PhD, RN Gao, Grace PhD, DNP, RN-BC Lee, Mikyoung Angela PhD, RN Lekan, Deborah PhD, RN-BC Wieben, Ann MS, BSN, RN-BC Jeffery, Alvin D. PhD, RN-BC, …	Data Science Methods for Nursing-Relevant Patient Outcomes and Clinical Processes: The 2019 Literature Year in Review. [Article]	NR	CIN: Computers, Informatics, Nursing November 2021;39(11):654-667	FEATURES.	Click here for full text options
98	Cooper, Penny B. DHSc Hughes, Bobbi J. Verghese, George M. MD Just, J. Scott MD Markham, Amy J. MSN, RN, SCRN	Implementation of an Automated Sepsis Screening Tool in a Community Hospital Setting. [Article]	NR	Journal of Nursing Care Quality April/June 2021;36(2):132-136	Articles.	Click here for full text options
99	Alrassi, James MD Katsufrakis, Peter J. MD, MBA Chandran, Latha MD, MPH	Technology Can Augment, but Not Replace, Critical Human Skills Needed for Patient Care. [Miscellaneous Article]	NR	Academic Medicine January 2021;96(1):37-43	Scholarly Perspectives.	Click here for full text options
100	Harish, Vinyas Morgado, Felipe Stern, Ariel D. PhD Das, Sunit MD, PhD	Artificial Intelligence and Clinical Decision Making: The New Nature of Medical Uncertainty. [Miscellaneous Article]	NR	Academic Medicine January 2021;96(1):31-36	Scholarly Perspectives.	Click here for full text options
101	Clancy, Thomas R. PhD, MBA, RN, FAAN	Technology Solutions for Nurse Leaders. [Article]	NR	Nursing Administration Quarterly October/December 2020;44(4):300-315	Original Articles.	Click here for full text options
102	Ellahham, Samer MD 1,2, Ellahham, Nour 1 Simsekler, Mecit Can Emre PhD 3	Application of Artificial Intelligence in the Health Care Safety Context: Opportunities and Challenges. [Miscellaneous Article]	NR	American Journal of Medical Quality July/August 2020;35(4):341-348	Application of Artificial Intelligence in the Health Care Safety Context: Opportunities and Challenges.	Click here for full text options
103	Watson, Daniel BSN, RN-BC Womack, Joshua BSN, RN, RNC-OB Papadakos, Suzanne BSN, RN, RNC-OB, C-EFM	Rise of the Robots: Is Artificial Intelligence a Friend or Foe to Nursing Practice?. [Article]	NR	Critical Care Nursing Quarterly July/September 2020;43(3):303-311	Original Articles.	Click here for full text options
104	Fink-Samnick, Ellen MSW, ACSW, LCSW, CCM, CRP	End of Life Care's Ongoing Evolution. [Article]	NR	Professional Case Management May/June 2020;25(3):111-131	Articles.	Click here for full text options
105	Milea, Dan M.D., Ph.D. Najjar, Raymond P. Ph.D. Zhubo, Jiang M.Sc. Ting, Daniel M.D., Ph.D. Vasseneix, Caroline M.D. Xu, Xinxing Ph.D. Fard, Masoud Aghsaei M.D. Fonseca, Pedro M.D. Vanikieti, Kavin M.D. Lagreze, Wolf A. M.D. La Morgia, Chiara M.D., Ph.D. Cheung, Carol Y. Ph.D. Hamann, Steffen M.D., Ph.D. Chiquet, Christophe M.D., Ph.D. Sanda, Nicolae M.D., Ph.D. Yang, Hui M.D., Ph.D. Mejico, Luis…	Artificial Intelligence to Detect Papilledema from Ocular Fundus Photographs. [Article]	NR	New England Journal of Medicine April 30, 2020;382(18):1687-1695	Original Article.	Click here for full text options
106	Clancy, Thomas R. PhD, MBA, RN, FAAN	Artificial Intelligence and Nursing: The Future Is Now. [Miscellaneous Article]	NR	The Journal of Nursing Administration March 2020;50(3):125-127	Departments: Managing Organizational Complexity.	Click here for full text options
107	Sennott, Samuel C. Akagi, Linda Lee, Mary Rhodes, Anthony	AAC and Artificial Intelligence (AI). [Article]	NR	Topics in Language Disorders October/December 2019;39(4):389-403	Original Articles.	Click here for full text options
108	Robert, Nancy PhD, MBA-DSS, BSN	How artificial intelligence is changing nursing. [Article]	NR	Nursing Management September 2019;50(9):30-39	Feature: CE Connection: Nursing Management.	Click here for full text options
109	McGrow, Kathleen DNP, MS, RN, PMP	Artificial intelligence: Essentials for nursing. [Article]	NR	Nursing September 2019;49(9):46-49	Feature.	Click here for full text options
110	Linnen, Daniel T. PhD, MS, RN-BC Javed, Priscilla S. DNP, RN, FACHE D'Alfonso, Jim N. DNP, RN, PhD(h), NEA-BC, FNAP	Ripe for Disruption? Adopting Nurse-Led Data Science and Artificial Intelligence to Predict and Reduce Hospital-Acquired Outcomes in the Learning Health System. [Article]	NR	Nursing Administration Quarterly July/September 2019;43(3):246-255	Original Articles.	Click here for full text options
111	Sensmeier, Joyce MS, RN-BC, CPHIMS, FHIMSS, FAAN	Harnessing the power of artificial intelligence. [Article]	NR	Nursing Management November 2017;48(11):14-19	Feature: CE Connection: Safety solutions: Informatics.	Click here for full text options
112	Facco, Francesca L. MD, MSCI Parker, Corette B. DrPH Reddy, Uma M. MD, MPH Silver, Robert M. MD Koch, Matthew A. MD, PhD Louis, Judette M. MD, MPH Basner, Robert C. MD Chung, Judith H. MD, PhD Nhan-Chang, Chia-Ling MD Pien, Grace W. MD, MSCE Redline, Susan MD, MPH Grobman, William A. MD, MBA Wing, Deborah A. MD, MBA Simhan, Hyagriv N. MD Haas, David M. MD, MS Mercer, Brian M. MD Parry, Samuel MD …	Association Between Sleep-Disordered Breathing and Hypertensive Disorders of Pregnancy and Gestational Diabetes Mellitus. [Article]	NR	Obstetrics & Gynecology January 2017;129(1):31-41	Contents: Original Research.	Click here for full text options
113	Fox, Henrik MD Purucker, Hans-Christian MD Holzhacker, Isabelle MD Tebtmann, Ulrich MD Bitter, Thomas MD Horstkotte, Dieter MD, PhD Graml, Andrea Dipl Stat Woehrle, Holger MD Oldenburg, Olaf MD	Prevalence of Sleep-Disordered Breathing and Patient Characteristics in a Coronary Artery Disease Cohort Undergoing Cardiovascular Rehabilitation. [Miscellaneous Article]	NR	Journal of Cardiopulmonary Rehabilitation & Prevention November/December 2016;36(6):421-429	Cardiac Rehabilitation.	Click here for full text options

## Sheet: All
"Investigation of the Effect of Sleep Hygiene Training on Obstructive Sleep Apnea Symptoms, Fatigue, and Sleep Quality In Patients With Atrial Fibrillation"
"What Did You Say, ChatGPT?" The Use of AI in Black Women's HIV Self-Education: An Inductive Qualitative Data Analysis. [Article]
"Where No One Has Gone Before": Questions to Ensure the Ethical, Rigorous, and Thoughtful Application of Artificial Intelligence in the Analysis of HIV Research. [Miscellaneous Article]
23rd International Conference on Dialysis: Advances in Chronic Kidney Disease 2021 (April 20-23, 2021, USA)
24-Month Efficacy and Safety Results from Japanese Patients in the IMPERIAL Randomized Study of the Eluvia Drug-Eluting Stent and the Zilver PTX Drug-Coated Stent
25th IFSO World Congress Silver Anniversary
A 12-month weight loss intervention in adults with obstructive sleep apnoea: is timing important? A step wedge randomised trial
A 12-week randomized, double-blind, placebo-controlled multicenter study of choline-stabilized orthosilicic acid in patients with symptomatic knee osteoarthritis
A 3D evaluation of the upper airways and sagittal craniofacial pattern: Are these two parameters associated?
A Bayesian cost-effectiveness analysis of a telemedicine-based strategy for the management of sleep apnoea: a multicentre randomised controlled trial
A Classifying Model of Obstructive Sleep Apnea Based on Heart Rate Variability in a Large Korean Population
A Cognitive Occupation-Based Programme for People with Multiple Sclerosis: A Study to Test Feasibility and Clinical Outcomes
A Comparative Study on Efficacy and Safety of Propofol versus Dexmedetomidine in Sleep Apnea Patients undergoing Drug-Induced Sleep Endoscopy: A CONSORT-Prospective, Randomized, Controlled Clinical Trial
A comparative study on nasal packing after septoplasty: does it matter in terms of patient comfort, bleeding, and crust or synechia formation?
A Comparison of Uvulopalatopharyngoplasty and Modified Radiofrequency Tissue Ablation in Mild to Moderate Obstructive Sleep Apnea: A Randomized Clinical Trial
A Comprehensive Analysis of the Interrelationship Between Craniofacial Variables in Cephalometric Analysis and Obstructive Sleep Apnea (OSA)
A Convolutional Neural Network Architecture to Enhance Oximetry Ability to Diagnose Pediatric Obstructive Sleep Apnea
A deep learning algorithm model to automatically score and grade obstructive sleep apnea in adult polysomnography
A deep learning algorithm proposal to automatic pharyngeal airway detection and segmentation on CBCT images
A Deep Learning Algorithm Proposal to Automatic Pharyngeal Airway Detection and Segmentation on CBCT Images. DOI:10.1111/ocr.12480
A deep learning-based decision support system for diagnosis of OSAS using PTT signals
A double blind randomized placebo controlled pilot study of single-dose preoperative modafinil for functional recovery after general anesthesia in patients with obstructive sleep apnea
A new de novo mutation in a non-hot spot region at the DMD gene in a Mexican family
A new segmentation algorithm for measuring CBCT images of nasal airway: a pilot study
A novel deep learning system for multi-class tooth segmentation and classification on cone beam computed tomography. A validation study.
A Novel Sirolimus-Coated Balloon for the Treatment of Femoropopliteal Lesions: The SELUTION SFA Japan Trial
A Phase I, Randomized, Crossover, Open-label Study of the Pharmacokinetics of Solriamfetol (JZP-110) in Healthy Adult Subjects With and Without Food
A pilot randomized trial comparing CPAP vs bilevel PAP spontaneous mode in the treatment of hypoventilation disorder in patients with obesity and obstructive airway disease
A prediction model of incident cardiovascular disease in patients with sleep-disordered breathing
A randomised trial of peri-operative positive airway pressure for postoperative delirium in patients at risk for obstructive sleep apnoea after regional anaesthesia with sedation or general anaesthesia for joint arthroplasty
A randomized controlled trial of a multi-dimensional intervention to improve CPAP use and self-efficacy
A randomized controlled trial of an ambulatory approach versus the hospital-based approach in managing suspected obstructive sleep apnea syndrome
A randomized controlled trial of CBT-I and PAP for obstructive sleep apnea and comorbid insomnia: main outcomes from the MATRICS study
A Randomized Controlled Trial of Continuous Positive Airway Pressure on Glucose Tolerance in Obese Patients with Obstructive Sleep Apnea
A randomized controlled trial on ambulatory blood pressure lowering effect of CPAP in patients with obstructive sleep apnea and nocturnal hypertension
A randomized controlled trial: branched-chain amino acid levels and glucose metabolism in patients with obesity and sleep apnea
A Randomized Crossover Trial Evaluating Continuous Positive Airway Pressure Versus Mandibular Advancement Device on Health Outcomes in Veterans With Posttraumatic Stress Disorder
A randomized dose finding study of combination dronabinol and acetazolamide for the treatment of obstructive sleep apnea
A randomized sham-controlled trial on the effect of continuous positive airway pressure treatment on gait control in severe obstructive sleep apnea patients
A Randomized, Controlled, Pilot Study of CPAP for Patients with Chronic Cough and Obstructive Sleep Apnea
A Randomized, Double-Blind, Placebo- and Positive-Controlled, 4-Period Crossover Study of the Effects of Solriamfetol on QTcF Intervals in Healthy Participants
A randomized, double-blind, placebo-controlled, crossover study of respiratory safety of lemborexant in moderate to severe obstructive sleep apnea
A review of automated sleep disorder detection
A Scoping Review of Studies Using Artificial Intelligence Identifying Optimal Practice Patterns for Inpatients With Type 2 Diabetes That Lead to Positive Healthcare Outcomes. [Article]
A special section on intelligent user interfaces in healthcare (IUIH)
A stepwise titration protocol for oral appliance therapy in positional obstructive sleep apnea patients: proof of concept
AAC and Artificial Intelligence (AI). [Article]
Abnormal Intrinsic Functional Hubs in Severe Male Obstructive Sleep Apnea: Evidence from a Voxel-Wise Degree Centrality Analysis
Accuracy and reliability of automatic three-dimensional cephalometric landmarking.
Accuracy of artificial intelligence-based segmentation in maxillofacial structures: a systematic review
Accuracy of convolutional neural networks-based automatic segmentation of pharyngeal airway sections according to craniofacial skeletal pattern
Accuracy of convolutional neural networks-based automatic segmentation of pharyngeal airway sections according to craniofacial skeletal pattern.
Accuracy of deep learning-based upper airway segmentation
ACCURACY OF DEEP LEARNING-BASED UPPER AIRWAY SEGMENTATION.
Accuracy of virtual planning in orthognathic surgery: a systematic review
Acetazolamide Reduces Blood Pressure and Sleep-Disordered Breathing in Patients With Hypertension and Obstructive Sleep Apnea: A Randomized Controlled Trial
Acute Feasibility of Neuromuscular Electrical Stimulation in Severely Obese Patients with Obstructive Sleep Apnea Syndrome: A Pilot Study
Advances in screening for undiagnosed atrial fibrillation for stroke prevention and implications for patients with obstructive sleep apnoea: a literature review and research agenda
Advancing hypertension management in Asia 2021, beyond COVID-19
Advancing Research on the Complex Interrelations between Atrial Fibrillation and Heart Failure: A Report from a US National Heart, Lung, and Blood Institute Virtual Workshop
Age-Related Differences in Mood, Diabetes-Related Distress, and Functional Outcomes in Adults With Type 2 Diabetes Mellitus and Comorbid Obstructive Sleep Apnea and Insomnia
Agreement between electronic and paper Epworth Sleepiness Scale responses in obstructive sleep apnoea: secondary analysis of a randomised controlled trial undertaken in a specialised tertiary care clinic
AI in practice: Opportunities, obstacles, and outlook. [Article]
AI-based automatic segmentation of craniomaxillofacial anatomy from CBCT scans for automatic detection of pharyngeal airway evaluations in OSA patients
AI-Powered Patient-Centered Care: A Call to Action for Innovation. [Miscellaneous Article]
Airway Changes Detected by Cone Beam Computed Tomography (CBCT) in Muscular Temporomandibular Joint Dysfunction Subjects Treated With Disclusion Time Reduction (DTR)
Algorithm to the treatment of Crouzon syndrome
Alterations in heart rate variability in patients with peripheral arterial disease requiring surgical revascularization have limited association with postoperative major adverse cardiovascular and cerebrovascular events
Alternate-Day Fasting Combined with Exercise: Effect on Sleep in Adults with Obesity and NAFLD
Alternative diagnostic procedures in respiratory sleep medicine; [Alternative diagnostische Verfahren in der respiratorischen Schlafmedizin]
An analysis of health insurance data using the directed acyclic graph: An application in Nigeria
An ECG-based machine learning model for predicting new-onset atrial fibrillation is superior to age and clinical features in identifying patients at high stroke risk
An evaluation of two different mandibular advancement devices on craniofacial characteristics and upper airway dimensions of Chinese adult obstructive sleep apnea patients
Analgesia and patient comfort after enhanced recovery after surgery in uvulopalatopharyngoplasty: a randomised controlled pilot study
Analyses of aerodynamic characteristics of the oropharynx applying CBCT: Obstructive sleep apnea patients versus control subjects
Anterolateral advancement pharyngoplasty versus barbed reposition pharyngoplasty in patients with obstructive sleep apnea
Antioxidant Carbocysteine Treatment in Obstructive Sleep Apnea Syndrome: A Randomized Clinical Trial
Application of Artificial Intelligence in the Health Care Safety Context: Opportunities and Challenges. [Miscellaneous Article]
Applications of Theranostics for Detecting and Targeting CNS Injuries and Diseases
Are type III devices the future of sleep disordered breathing management?
Are we able to predict airway dimensional changes in isolated mandibular setback?
Artificial Intelligence and Clinical Decision Making: The New Nature of Medical Uncertainty. [Miscellaneous Article]
Artificial Intelligence and Nursing: The Future Is Now. [Miscellaneous Article]
Artificial intelligence and sleep: Advancing sleep medicine
Artificial Intelligence and the National Violent Death Reporting System: A Rapid Review. [Article]
Artificial Intelligence Anxiety in Nursing Students: The Impact of Self-efficacy. [Article]
Artificial Intelligence as an Aid in CBCT Airway Analysis: A Systematic Review
Artificial Intelligence Can Drive Sleep Medicine
Artificial intelligence facial recognition of obstructive sleep apnea: a Bayesian meta-analysis
Artificial Intelligence for Detection of Cardiovascular-Related Diseases from Wearable Devices: A Systematic Review and Meta-Analysis
Artificial Intelligence for Nursing Practice and Management: Current and Potential Research and Education. [Miscellaneous Article]
Artificial Intelligence Identifies Factors Associated with Blood Loss and Surgical Experience in Cholecystectomy. [Article]
Artificial intelligence in cardiovascular practice. [Article]
Artificial intelligence in nursing: A journey from data to wisdom. [Article]
Artificial intelligence in sleep medicine: An American Academy of Sleep Medicine position statement
Artificial intelligence in sleep medicine: Background and implications for clinicians
Artificial Intelligence in Undergraduate Medical Education: A Scoping Review. [Miscellaneous Article]
Artificial Intelligence Meets Holistic Review: Promises and Pitfalls of Automating the Medical Education Admissions Process. [Miscellaneous Article]
Artificial Intelligence to Detect Papilledema from Ocular Fundus Photographs. [Article]
Artificial Intelligence, Digital Health Research, and the Clinical Nurse Specialist. [Miscellaneous Article]
Artificial intelligence: Essentials for nursing. [Article]
Assessing the Impact of Transcutaneous Maxillary Distraction Osteogenesis on Pharyngeal Airway Volume in Children with Cleft Lip and Palate: A 3D Evaluation Study
Assessment of Body Composition and Dietary Intake in Nursing-Home Residents: Could Lessons Learned from the COVID-19 Pandemic Be Used to Prevent Future Casualties in Older Individuals?
Assessment of the accuracy of imaging software for 3D rendering of the upper airway, usable in orthodontic and craniofacial clinical settings
Assessment of tongue mechanical properties using different contraction tasks
Association between obstructive sleep apnea and atrial fibrillation and delirium after cardiac surgery. Sub-analysis of DECADE trial
Association Between Sleep-Disordered Breathing and Hypertensive Disorders of Pregnancy and Gestational Diabetes Mellitus. [Article]
Association of Continuous Positive Airway Pressure Treatment With Sexual Quality of Life in Patients With Sleep Apnea: Follow-up Study of a Randomized Clinical Trial
Association of obstructive sleep apnoea with long-term cardiovascular events in patients with acute coronary syndrome with or without hypertension: insight from the OSA-ACS project
Atrial fibrillation in older patients and artificial intelligence: a quantitative demonstration of a link with some of the geriatric multidimensional assessment tools—a preliminary report
Auditory Receptive Field Net Based Automatic Snore Detection for Wearable Devices
Automated evaluation of upper airway obstruction based on deep learning
Automated upper airway assessment in children based on artificial intelligence
Automatic 3-Dimensional Cephalometric Landmarking via Deep Learning
Automatic detection of adenoid hypertrophy on cone-beam computed tomography based on deep learning
Automatic Landmark Detection in Severe Craniomaxillofacial Deformities via Three-Dimensional (3D) Point Cloud Deformation Model and Deep Learning Networks
Automatic positive airway pressure for obstructive sleep apnea in heart failure with reduced ejection fraction
Automatic Respiratory Event Scoring in Obstructive Sleep Apnea Using a Long Short-Term Memory Neural Network
Automatic segmentation of the pharyngeal airway space with convolutional neural network
Automatic segmentation of the pharyngeal airway space with convolutional neural network
Automatic Sleep Data Scoring by Artificial Intelligence: A Pilot Study in Thai Population
Automatic Three-Dimensional Cephalometric Landmarking via Deep Learning
Automatic three-dimensional nasal and pharyngeal airway subregions identification via Vision Transformer
Autonomic arousal detection and cardio-respiratory sleep staging improve the accuracy of home sleep apnea tests
Autopilot and algorithms: accidents, errors, and the current need for human oversight
Awake Multimodal Phenotyping for Prediction of Oral Appliance Treatment Outcome
Awakening Sleep Medicine: The Transformative Role of Artificial Intelligence in Sleep Health
Bariatric Surgery: Psychosocial Aspects and Quality of Life
Barriers of artificial intelligence implementation in the diagnosis of obstructive sleep apnea
Benefits of supervised community physical activity in obstructive sleep apnoea
Beyond the World Symposium on Pulmonary Hypertension: practical management of pulmonary arterial hypertension and evolving concepts
Bibliometric Analysis (2000-2024) of Research on Artificial Intelligence in Nursing. [Article]
Bidirectional Relationships Between Weight Change and Sleep Apnea in a Behavioral Weight Loss Intervention
Big Data in sleep apnoea: Opportunities and challenges
Big data: Mind your Ps and Qs-the importance of precision and quality in data validation
Biomarkers of oxidative stress following continuous positive airway pressure withdrawal: data from two randomised trials
Blood pressure response to treatment of obese vs non-obese adults with sleep apnea
Blood Pressure Variability in Obstructive Sleep Apnoea: Data from 4 Randomised Controlled CPAP Withdrawal Trials
Brief Report: Switch to Ritonavir-Boosted Atazanavir Plus Raltegravir in Virologically Suppressed Patients With HIV-1 Infection: A Randomized Pilot Study
Buccinator myomucosal flap for the treatment of velopharyngeal insufficiency in patients with cleft palate and/or lip
Building Community Resilience in Support of Public Health Emergency Preparedness with Big Data and AI. [Article]
Can Artificial Intelligence Chatbots Improve Mental Health?: A Scoping Review. [Article]
Can artificial intelligence help ED nurses more accurately triage patients?. [Article]
Can ChatGPT Accurately Answer a PICOT Question? Assessing AI Response to a Clinical Question. [Article]
Can the Electronic Health Record Predict Risk of Falls in Hospitalized Patients by Using Artificial Intelligence? A Meta-analysis. [Article]
Capturing Essentials in Wound Photography Past, Present, and Future: A Proposed Algorithm for Standardization. [Article]
Cardiac parasympathetic index identifies subjects with adult obstructive sleep apnea: A simultaneous polysomnographic-heart rate variability study
Cardiac remodelling in patients with atrial fibrillation and obstructive sleep apnoea
Cardiometabolic Benefits of a Weight-Loss Mediterranean Diet/Lifestyle Intervention in Patients with Obstructive Sleep Apnea: The "MIMOSA" Randomized Clinical Trial
Cardiovascular Benefit of Continuous Positive Airway Pressure in Adults with Coronary Artery Disease and Obstructive Sleep Apnea without Excessive Sleepiness
Cardiovascular effects after five nights without continuous positive airway pressure for obstructive sleep apnea: a randomized controlled trial
Cardiovascular Outcomes in Sleep-Disordered Breathing: Are We Under-estimating?
Cardiovascular risk and mortality prediction in patients suspected of sleep apnea: A model based on an artificial intelligence system
CBCT imaging - A boon to orthodontics
Cephalometric CBCT analysis of the upper airways; [Tsefalometricheskii analiz prosveta verkhnikh dykhatel'nykh putei s pomoshch'yu konusno-luchevoi komp'yuternoi tomografii]
Cerebral vasoreactivity in response to a head-of-bed position change is altered in patients with moderate and severe obstructive sleep apnea
Changes in appetite during acute passive intermittent and continuous hypoxemia in postprandial and fasting states: A combined analysis of four laboratory-based randomized crossover trials
Changes in cognitive function and daytime sleepiness in patients with chronic heart failure and Cheyne-Stokes respiration with adaptive servo ventilation treatment
Changes in cone-beam computed tomography pediatric airway measurements after adenotonsillectomy in patients with OSA
Changes in Cone-Beam Computed Tomography Pediatric Airway Measurements After Adenotonsillectomy in Patients With OSA
Changes in insomnia severity with advanced PAP therapy in patients with posttraumatic stress symptoms and comorbid sleep apnea: a retrospective, nonrandomized controlled study
Changes in upper airway volume in edentulous obstructive sleep apnea patients treated with modified mandibular advancement device
Changes of aldosterone levels in patients with type 2 diabetes complicated by moderate to severe obstructive sleep apnea-hypopnea syndrome before and after treatment with continuous positive airway pressure
Changes of upper airway in ClassⅡchildren with high mandibular plane angle before and after functional treatment by high headgear-activator
Characterizing the Clinical Adoption of Medical AI Devices through U.S. Insurance Claims. [Article]
ChatGPT and Generative Artificial Intelligence for Medical Education: Potential Impact and Opportunity. [Miscellaneous Article]
Choosing the right mask for your Asian patient with sleep apnoea: A randomized, crossover trial of CPAP interfaces
Circulating levels of cell adhesion molecules and risk of cardiovascular events in obstructive sleep apnea
Classification techniques on computerized systems to predict and/or to detect Apnea: A systematic review
Clinical analysis of pharyngeal musculature and genioglossus exercising to treat obstructive sleep apnea and hypopnea syndrome
Clinical- and Cost-Effectiveness of a Mandibular Advancement Device Versus Continuous Positive Airway Pressure in Moderate Obstructive Sleep Apnea
Clinical Applications of Artificial Intelligence in Occupational Health: A Systematic Literature Review. [Article]
Clinical Effect of Personalized Adjustable Mandibular Advancement Device on Obstructive Sleep Apnea
Clinical predictors of the presence of obstructive sleep apnea in patients with hypertrophic cardiomyopathy
Clinical study of two mandibular advancement devices in the treatment of Obstructive Sleep Apnea: a pilot randomized controlled trial
Clinical Trial Enrollment Enrichment in Resource-Constrained Research Environments: Multivariable Apnea Prediction (MAP) Index in SCIP-PA Trial
Cognitive Biases and Artificial Intelligence. [Article]
Combination of obstructive sleep apnoea and insomnia treated by continuous positive airway pressure with the SensAwake pressure relief technology to assist sleep: a randomised cross-over trial protocol
Comparative evaluation of the efficacy of customized maxillary oral appliance with mandibular advancement appliance as a treatment modality for moderate obstructive sleep apnea patients-a randomized controlled trial
Comparative study of a wearable intelligent sleep monitor and polysomnography monitor for the diagnosis of obstructive sleep apnea
Comparing fixed and auto adjusting continuous positive airway pressure (CPAP) amongst symptomatic Obstructive Sleep Apnoea patients - A randomised controlled trial
Comparing the Efficacy, Mask Leak, Patient Adherence, and Patient Preference of Three Different CPAP Interfaces to Treat Moderate-Severe Obstructive Sleep Apnea
Comparing treatment effects of a convenient vibratory positional device to CPAP in positional OSA: a crossover randomised controlled trial
Comparison of a single-channel EEG sleep study to polysomnography
Comparison of anterior mandible anatomical characteristics between obstructive sleep apnea patients and healthy individuals: a combined cone beam computed tomography and polysomnographic study
Comparison of anterior mandible anatomical characteristics between obstructive sleep apnea patients and healthy individuals: a combined cone beam computed tomography and polysomnographic study
Comparison of anterior palatoplasty and uvulopalatal flap placement for treating mild and moderate obstructive sleep apnea
Comparison of Auto- and Fixed-Continuous Positive Airway Pressure on Air Leak in Patients with Obstructive Sleep Apnea: Data from a Randomized Controlled Trial
Comparison of clinical characteristics of patients with heart failure and preserved ejection fraction with atrial fibrillation versus sinus rhythm: Insights from the APOLLON registry
Comparison of Dexmedetomidine versus Propofol for Sedation after Uvulopalatopharyngoplasty
Comparison of effects of OSA treatment by MAD and by CPAP on cardiac autonomic function during daytime
Comparison of hyoid bone morphology between obstructive sleep apnea patients and healthy individuals
Comparison of titrable thermoplastic versus custom-made mandibular advancement device for the treatment of obstructive sleep apnoea
Comparison of two home sleep testing devices with different strategies for diagnosis of OSA
Comparison of upper airway patency in patients with mild obstructive sleep apnea during dexmedetomidine or propofol sedation: a prospective, randomized, controlled trial
Comparisons of the effects of two types of titratable mandibular advancement devices on respiratory parameters and upper airway dimensions in patients with obstructive sleep apnea: a randomized controlled trial
Comprehensive management of obstructive sleep apnea by telemedicine: Clinical improvement and cost-effectiveness of a Virtual Sleep Unit. A randomized controlled trial
Computerized measurement of the location and value of the minimum sagittal linear dimension of the upper airway on reconstructed lateral cephalograms compared with 3-dimensional values
Cone Beam Computed Tomography Analysis of Upper Airway Measurements in Patients With Obstructive Sleep Apnea
Cone beam computed tomography analysis results in patients with obstructive sleep apnoea syndrome
Cone beam computed tomography analysis results in patients with obstructive sleep apnoea syndrome
Cone beam computed tomography based upper airway measurement after orthognathic surgery: a comparative evaluation of different imaging software
Cone beam computed tomography changes upon oral appliance therapy for adult patients with obstructive sleep apnea: A non-randomized clinical trial
Cone Beam Computerized Tomographic Imaging for Sleep Disorders
Cone beam CT evaluation of skeletal and nasomaxillary complex volume changes after rapid maxillary expansion in OSA children
Considering the Secondary Use of Clinical and Educational Data to Facilitate the Development of Artificial Intelligence Models. [Article]
Continuous positive airway pressure and mandibular advancement splints: the CHOICE multicentre, open-label randomised clinical trial
Continuous positive airway pressure effect on visual acuity in patients with type 2 diabetes and obstructive sleep apnoea: a multicentre randomised controlled trial
Continuous positive airway pressure improves blood pressure and serum cardiovascular biomarkers in obstructive sleep apnoea and hypertension
Continuous positive airway pressure improves nocturnal polyuria in ischemic stroke patients with obstructive sleep apnea
Conventional Machine Learning Methods Applied to the Automatic Diagnosis of Sleep Apnea
Correlation between cone-beam computed tomographic findings and the apnea-hypopnea index in obstructive sleep apnea patients: A cross-sectional study
Correlation between craniofacial changes and respiratory improvement after nasomaxillary skeletal expansion in pediatric obstructive sleep apnea patients
Correlation between gonial angle and dynamic tongue collapse in children with snoring/sleep disordered breathing - An exploratory pilot study
Correlation between the three-dimensional hyoid bone parameters and pharyngeal airway dimensions in different sagittal and vertical malocclusions
Cost-effectiveness of positive airway pressure modalities in obesity hypoventilation syndrome with severe obstructive sleep apnoea
CPAP Adherence May Slow 1-Year Cognitive Decline in Older Adults with Mild Cognitive Impairment and Apnea
CPAP Adherence Predictors in a Randomized Trial of Moderate-to-Severe OSA Enriched With Women and Minorities
CPAP combined with oral appliance therapy reduces CPAP requirements and pharyngeal pressure swings in obstructive sleep apnea
CPAP for Prevention of Cardiovascular Events in Obstructive Sleep Apnea
CPAP increases physical activity in obstructive sleep apnea with cardiovascular disease
CPAP may promote an endothelial inflammatory milieu in sleep apnoea after coronary revascularization
Current and future strategies for diagnostic and management of obstructive sleep apnea
Current understanding of atrial fibrillation recurrence after atrial fibrillation ablation: From pulmonary vein to epicardium
Data Science Methods for Nursing-Relevant Patient Outcomes and Clinical Processes: The 2019 Literature Year in Review. [Article]
Data-Centric Machine Learning in Nursing: A Concept Clarification. [Article]
Daytime sleepiness estimated using the Karolinska Sleepiness Scale during mandibular advancement device therapy for snoring and sleep apnea: a secondary analysis of a randomized controlled trial
D-dimer in Marfan syndrome: effect of obstructive sleep apnea induced blood pressure surges
Deep convolutional neural network-based automated segmentation and classification of teeth with orthodontic brackets on cone-beam computed-tomographic images: a validation study.
Deep ensemble learning-driven fully automated multi-structure segmentation for precision craniomaxillofacial surgery
Deep Learning Analyses of Brain MRI to Identify Sustained Attention Deficit in Treated Obstructive Sleep Apnea: A Pilot Study
Deep Learning Based Airway Segmentation Using Key Point Prediction
Deep Learning Forecasts the Occurrence of Sleep Apnea from Single-Lead ECG
Deep learning models for automatic upper airway segmentation and minimum cross-sectional area localisation in two-dimensional images
Deep-Learning-Based Segmentation of Individual Tooth and Bone With Periodontal Ligament Interface Details for Simulation Purposes
Demystifying AI: Current State and Future Role in Medical Education Assessment. [Article]
Dental sleep medicine – What's new?
DentalSegmentator: robust deep learning-based CBCT image segmentation
DentalSegmentator: robust open source deep learning-based CT and CBCT image segmentation.
Desipramine improves upper airway collapsibility and reduces OSA severity in patients with minimal muscle compensation
Desipramine Increases Genioglossus Activity and Reduces Upper Airway Collapsibility during Non-REM Sleep in Healthy Subjects
Detecting Breathing and Snoring Episodes Using a Wireless Tracheal Sensor-A Feasibility Study
Detection of sleep apnea through heart rate signal using convolutional neural network
Detection of sleep disordered breathing severity using acoustic biomarker and machine learning techniques
Determination of thresholds for minimally important difference and clinically important response on the functional outcomes of sleep questionnaire short version in adults with narcolepsy or obstructive sleep apnea
Development and Validation of a Machine Learning-Based Decision Support Tool for Residency Applicant Screening and Review. [Miscellaneous Article]
Development and Validation of an Artificial Intelligence-Based Model to Predict Gastroesophageal Reflux Disease After Sleeve Gastrectomy
Development of an Artificial Intelligence Teaching Assistant System for Undergraduate Nursing Students: A Field Testing Study. [Article]
Development Pipeline and Geographic Representation of Trials for Artificial Intelligence/Machine Learning-Enabled Medical Devices (2010 to 2023). [Miscellaneous Article]
Development, Validation, and Assessment of an Ischemic Stroke or Transient Ischemic Attack-Specific Prediction Tool for Obstructive Sleep Apnea
Diagnosing and managing sleep apnea in patients with chronic cerebrovascular disease: a randomized trial of a home-based strategy
Diagnosing and Treating Sleep Apnea in Patients With Acute Cerebrovascular Disease
Diagnosis and treatment of new heart failure with reduced ejection fraction by the artificial intelligence–enhanced electrocardiogram
Diagnosis of Heart Failure Complicated with Sleep Apnea Syndrome by Thoracic Computerized Tomography under Artificial Intelligence Algorithm
Diagnosis of obstructive sleep apnea in children based on the XGBoost algorithm using nocturnal heart rate and blood oxygen feature
Diagnosis of Obstructive Sleep Apnea in Patients with Associated Comorbidity
Diagnosis of obstructive sleep apnea with prediction of flow characteristics according to airway morphology automatically extracted from medical images: Computational fluid dynamics and artificial intelligence approach
Diagnostic approaches to respiratory abnormalities in craniofacial syndromes
Diagnostic paths for a mouth-breathing patient
Diagnostic performance of artificial intelligence using cone-beam computed tomography imaging of the oral and maxillofacial region: A scoping review and meta-analysis
Diet and exercise improve chemoreflex sensitivity in patients with metabolic syndrome and obstructive sleep apnea
Differences in Dynamic Diurnal Blood Pressure Variability Between Japanese and American Treatment-Resistant Hypertensive Populations
Different prognosis between severe and very severe obstructive sleep apnea patients; Five year outcomes
Differential blood pressure response to continuous positive airway pressure treatment according to the circadian pattern in hypertensive patients with obstructive sleep apnoea
Differentiation of Clinical Patterns Associated With Rhinologic Disease
Digital health strategies in heart failure
Digital Inhalers for Asthma or Chronic Obstructive Pulmonary Disease: A Scientific Perspective
Digital respiratory sleep medicine—part II: therapy: Current status, perspective, vision; [Digitale respiratorische Schlafmedizin – Teil II: Therapie: Aktueller Stand, Perspektive, Vision]
Dimensional analysis of the upper airway in obstructive sleep apnoea syndrome patients treated with mandibular advancement device: A bi‐and three‐dimensional evaluation
DNA methylation changes and improved sleep quality in adults with obstructive sleep apnea and diabetes
Do mandibular advancement devices influence patients' snoring and obstructive sleep apnea? a cone-beam computed tomography analysis of the upper airway volume
Documentation of the patient’s smoking status in common chronic diseases–analysis of medical narrative reports using the ULMFiT based text classification
Does enhanced insulin sensitivity improve sleep measures in patients with obstructive sleep apnea: a randomized, placebo-controlled pilot study
Does overweight affect the sagittal dimension of the posterior airway space in a non-OSAS population? A case control study
Dose-response relationship between positive airway pressure therapy and excessive daytime sleepiness: the HomePAP study
Dose-response relationship between weight loss and improvements in obstructive sleep apnea severity after a diet/lifestyle interventions: secondary analyses of the "MIMOSA" randomized clinical trial
Doxapram for the prevention and treatment of apnea in preterm infants
Durability of treatment effects of the Sleep Position Trainer versus oral appliance therapy in positional OSA: 12-month follow-up of a randomized controlled trial
ECG risk markers for atrial fibrillation and sudden cardiac death in minimally symptomatic obstructive sleep apnoea: the MOSAIC randomised trial
Editorial: Risk Stratification Strategies for Cardiac Rhythm Abnormalities
Educational video combined with augmented clinical support to improve CPAP use in patients with obstructive sleep apnea-hypopnea syndrome: A randomized controlled trial protocol
Effect of 1 month of zopiclone on obstructive sleep apnoea severity and symptoms: a randomised controlled trial
Effect of 12-month nasal continuous positive airway pressure therapy for obstructive sleep apnea on progression of chronic kidney disease
Effect of 12-week continuous positive airway pressure therapy on glucose levels assessed by continuous glucose monitoring in people with type 2 diabetes and obstructive sleep apnoea; a randomized controlled trial
Effect of 4-Aminopyridine on Genioglossus Muscle Activity during Sleep in Healthy Adults
Effect of a Graduated Walking Program on the Severity of Obstructive Sleep Apnea Syndrome. A Randomized Clinical Trial
Effect of Artificial Intelligence Course in Nursing on Students' Medical Artificial Intelligence Readiness: A Comparative Quasi-Experimental Study. [Article]
Effect of Body Mass Index on Left Ventricular Mass in Career Male Firefighters
Effect of cloud-based sleep coaches on positive airway pressure adherence
Effect of continuous positive airway pressure (CPAP) on glycemic control and variability in type 2 diabetes
Effect of continuous positive airway pressure on blood pressure and metabolic profile in women with sleep apnoea
Effect of Continuous Positive Airway Pressure on Cardiovascular Biomarkers: The Sleep Apnea Stress Randomized Controlled Trial
Effect of Continuous Positive Airway Pressure on glycated hemoglobin in patients with type 2 diabetes and Obstructive Sleep Apnea
Effect of continuous positive airway pressure on inflammatory, antioxidant, and depression biomarkers in women with obstructive sleep apnea: a randomized controlled trial
Effect of Continuous Positive Airway Pressure on Stroke Rehabilitation: A Pilot Randomized Sham-Controlled Trial
Effect of Continuous Positive Airway Pressure Therapy on Glycemic Excursions and Insulin Sensitivity in Patients with Obstructive Sleep Apnea-hypopnea Syndrome and Type 2 Diabetes
Effect of Continuous Positive Airway Pressure Treatment on Health-Related Quality of Life and Sleepiness in High Cardiovascular Risk Individuals With Sleep Apnea: Best Apnea Interventions for Research (BestAIR) Trial
Effect of Continuous Positive Airway Pressure Treatment on the Arteriole-to-Venule Ratio in Patients With Nonproliferative Diabetic Retinopathy and Obstructive Sleep Apnea: A Randomized Trial
Effect of CPAP on Cardiac Function in Minimally Symptomatic Patients with OSA: Results from a Subset of the MOSAIC Randomized Trial
Effect of CPAP Withdrawal on myocardial perfusion in OSA: A randomized controlled trial
Effect of CPAP, Weight Loss, or CPAP Plus Weight Loss on Central Hemodynamics and Arterial Stiffness
Effect of dapagliflozin on obstructive sleep apnea in patients with type 2 diabetes: a preliminary study
Effect of Docosahexaenoic Acid and Eicosapentaenoic Acid Supplementation on Sleep Quality in Healthy Subjects: A Randomized, Double-Blinded, Placebo-Controlled Trial
Effect of eplerenone on the severity of obstructive sleep apnea and arterial stiffness in patients with resistant arterial hypertension
Effect of Esketamine-Based Opioid-Sparing Anesthesia Protocol on the Quality of Early Recovery After Urological Surgery: A Randomized Clinical Trial
Effect of Home Noninvasive Ventilation With Oxygen Therapy vs Oxygen Therapy Alone on Hospital Readmission or Death After an Acute COPD Exacerbation: A Randomized Clinical Trial
Effect of jaw-opening exercise on prevention of temporomandibular disorders pain associated with oral appliance therapy in obstructive sleep apnea patients: A randomized, double-blind, placebo-controlled trial
Effect of Laparoscopic Roux-en-Y Gastric Bypass Surgery on Obstructive Sleep Apnea in a Chinese Population with Obesity and T2DM
Effect of Laparoscopic Sleeve Gastrectomy vs Roux-en-Y Gastric Bypass on Weight Loss, Comorbidities, and Reflux at 10 Years in Adult Patients With Obesity: The SLEEVEPASS Randomized Clinical Trial
Effect of lemborexant on sleep architecture in participants with insomnia disorder and mild obstructive sleep apnea
Effect of liraglutide 3.0 mg in individuals with obesity and moderate or severe obstructive sleep apnea: the SCALE Sleep Apnea randomized clinical trial
Effect of mandibular advancement device treatment on HIF-1α, EPO and VEGF in the myocardium of obstructive sleep apnea–hypopnea syndrome rabbits
Effect of Multilevel Upper Airway Surgery vs Medical Management on the Apnea-Hypopnea Index and Patient-Reported Daytime Sleepiness Among Patients With Moderate or Severe Obstructive Sleep Apnea: The SAMS Randomized Clinical Trial
Effect of obstructive sleep apnea on glucose metabolism
Effect of obstructive sleep apnea on the response to hypertension therapy
Effect of opioid sparing strategies on postoperative pain and perioperative hemodynamics in patients undergoing laparoscopic cholecystectomy: a randomized controlled study
Effect of Patient Sex on the Severity of Coronary Artery Disease in Patients with Newly Diagnosis of Obstructive Sleep Apnoea Admitted by an Acute Coronary Syndrome
Effect of spironolactone on patients with resistant hypertension and obstructive sleep apnea
Effect of strength training on sleep apnea severity in the elderly: study protocol for a randomized controlled trial
Effect of Supplemental Oxygen on Blood Pressure in Obstructive Sleep Apnea (SOX). A Randomized Continuous Positive Airway Pressure Withdrawal Trial
Effect of Time-Restricted Eating on Sleep in Type 2 Diabetes
Effect of Trendelenburg position and lower-body positive pressure on neck fluid distribution
Effect of Venlafaxine on Apnea-Hypopnea Index in Patients With Sleep Apnea: A Randomized, Double-Blind Crossover Study
Effectiveness of an intensive weight-loss program for severe OSA in patients undergoing CPAP treatment: a randomized controlled trial
Effectiveness of peer-delivered sleep health education and social support in increasing OSA evaluation among at-risk blacks
Effectiveness of remote monitoring in improving CPAP compliance and the impact of preexisting organisation of standard care: a randomised controlled trial
Effectiveness of Tonsillectomy vs Modified Uvulopalatopharyngoplasty in Patients With Tonsillar Hypertrophy and Obstructive Sleep Apnea: The TEAMUP Randomized Clinical Trial
Effects of a lifestyle intervention on REM sleep-related OSA severity in obese individuals with type 2 diabetes
Effects of a One-Year Intensified Weight Loss Program on Body Composition Parameters in Patients with Severe Obesity and Obstructive Sleep Apnea (OSA): A Randomized Controlled Trial
Effects of a palaeolithic diet on obstructive sleep apnoea occurring in females who are overweight after menopause-a randomised controlled trial
Effects of acute hypoxia on human adipose tissue lipoprotein lipase activity and lipolysis
Effects of Bardoxolone Methyl on Hepatic Enzymes in Patients with Type 2 Diabetes Mellitus and Stage 4 CKD
Effects of bimaxillary orthognathic surgery on pharyngeal airway and respiratory function at sleep in patients with class III skeletal relationship
Effects of chlorthalidone plus amiloride compared with amlodipine on short-term blood pressure variability in individuals with hypertension and obstructive sleep apnea: a randomized controlled trial
Effects of continuous positive airway pressure (CPAP) therapy on neurological and functional rehabilitation in Basal Ganglia Stroke patients with obstructive sleep apnea: A prospective multicenter study
Effects of continuous positive airway pressure and isocapnic-hypoxia on cerebral autoregulation in patients with obstructive sleep apnoea
Effects of continuous positive airway pressure on blood pressure in obstructive sleep apnea patients: The Apnea Positive Pressure Long-term Efficacy Study (APPLES)
Effects of Continuous Positive Airway Pressure on Cognitive and Functional Outcome of Stroke Patients with Obstructive Sleep Apnea: A Randomized Controlled Trial
Effects of continuous positive airway pressure on neurocognitive architecture and function in patients with obstructive sleep apnoea: study protocol for a multicentre randomised controlled trial
Effects of continuous positive airway pressure therapy on left ventricular diastolic function: a randomised, sham-controlled clinical trial
Effects of continuous positive airway pressure therapy on left ventricular performance in patients with severe obstructive sleep apnea
Effects of different treatments for obstructive sleep apnea on temporomandibular joint: a randomized clinical trial
Effects of different weight loss percentages on moderate to severe obstructive sleep apnoea syndrome
Effects of exercise training on sleep apnoea in patients with coronary artery disease: a randomised trial
Effects of Lactiplantibacillus plantarum OLL2712 on Memory Function in Older Adults with Declining Memory: A Randomized Placebo-Controlled Trial
Effects of losartan and allopurinol on cardiorespiratory regulation in obstructive sleep apnoea
Effects of mandibular advancement devices on upper airway dimensions in obstructive sleep apnea: responders versus non-responders
Effects of Medical Therapy on Mild Obstructive Sleep Apnea in Adult Patients
Effects of metformin on glucose metabolism and mitochondrial function in patients with obstructive sleep apnea: A pilot randomized trial
Effects of morphine on respiratory load detection, load magnitude perception, and tactile sensation in obstructive sleep apnea
Effects of Neuromuscular Electrical Stimulation on the Masticatory Muscles and Physiologic Sleep Variables in Adults with Cerebral Palsy: A Novel Therapeutic Approach
Effects of nocturnal wearing of dentures on the quality of sleep and oral-health-related quality in edentate elders with untreated sleep apnea: a randomized cross-over trial
Effects of opioid-sparing general anesthesia on postoperative nausea and vomiting in laparoscopic gynecological surgery
Effects of oral appliance treatment on inflammatory biomarkers in obstructive sleep apnea: A randomised controlled trial
Effects of Positive Airway Pressure Therapy on Glycemic Variability in Patients With Type 2 Diabetes and OSA: A Randomized Controlled Trial
Effects of rapid maxillary expansion on upper airway parameters in OSA children with maxillary restriction: A CBCT study
Effects of short-term continuous positive airway pressure withdrawal on cerebral vascular reactivity measured by blood oxygen level-dependent magnetic resonance imaging in obstructive sleep apnoea: a randomised controlled trial
Effects of Solriamfetol on Quality-of-Life Measures from a 12-Week Phase 3 Randomized Controlled Trial
Effects of Suvorexant, an Orexin Receptor Antagonist, on Respiration during Sleep In Patients with Obstructive Sleep Apnea
Effects of the Combination of Atomoxetine and Oxybutynin on OSA Endotypic Traits
Effects of Tiagabine on Slow Wave Sleep and Arousal Threshold in Patients With Obstructive Sleep Apnea
Effects of Weight Loss on Obstructive Sleep Apnea Severity. Ten-Year Results of the Sleep AHEAD Study
Efficacy of 1,5-anhydro-D-fructose on reducing mental stress: a randomized, double-blind, placebo-controlled trial-a pilot study
Efficacy of a patient decision aid for improving person-centered decision-making by older adults with obstructive sleep apnea
Efficacy of a telemonitoring system in continuous positive airway pressure therapy in Asian obstructive sleep apnea
Efficacy of mandibular advancement device in the treatment of obstructive sleep apnea syndrome: A randomized controlled crossover clinical trial
Efficacy of oropharyngeal exercises as an adjuvant therapy for obstructive sleep apnea: A randomized controlled trial
Efficacy of pulmonary rehabilitation in patients with chronic obstructive pulmonary disease and obstructive sleep apnea; a randomized controlled trial
Efficiency of a phone coaching program on adherence to continuous positive airway pressure in sleep apnea hypopnea syndrome: a randomized trial
Eight Hours of Nightly Continuous Positive Airway Pressure Treatment of Obstructive Sleep Apnea Improves Glucose Metabolism in Patients with Prediabetes. A Randomized Controlled Trial
Elastic Bands Improve Oral Appliance Treatment Effect on Obstructive Sleep Apnoea: A Randomised Crossover Trial
Empirical Analysis of Apnea Syndrome Using an Artificial Intelligence-Based Granger Panel Model Approach
End of Life Care's Ongoing Evolution. [Article]
Enhancing Airway Assessment with a Secure Hybrid Network-Blockchain System for CT & CBCT Image Evaluation
Entrustment and EPAs for Artificial Intelligence (AI): A Framework to Safeguard the Use of AI in Health Professions Education. [Miscellaneous Article]
ERS Congress 2024: highlights from the Sleep Disordered Breathing Assembly
ERS International Congress 2023: highlights from the Sleep Disordered Breathing Assembly
Ertugliflozin and incident obstructive sleep apnea: an analysis from the VERTIS CV trial
Estimation of Pharyngeal Collapsibility During Sleep by Peak Inspiratory Airflow
European Heart Rhythm Association (EHRA)/Heart Rhythm Society (HRS)/Asia Pacific Heart Rhythm Society (APHRS)/Latin American Heart Rhythm Society (LAHRS) expert consensus on risk assessment in cardiac arrhythmias: use the right tool for the right outcome, in the right population
European Heart Rhythm Association (EHRA)/Heart Rhythm Society (HRS)/Asia Pacific Heart Rhythm Society (APHRS)/Latin American Heart Rhythm Society (LAHRS) expert consensus on risk assessment in cardiac arrhythmias: Use the right tool for the right outcome, in the right population
Evaluating the effect of an educational intervention on the adherence rate to sleep study: A multi-centered stratified randomized controlled trial
Evaluating the Effects of Agomelatine on Polysomnography Parameters in Patients with Obstructive Sleep Apnea
Evaluating the Quality of Postpartum Hemorrhage Nursing Care Plans Generated by Artificial Intelligence Models. [Article]
Evaluation of a Decision Support System for Obstructive Sleep Apnea with Nonlinear Analysis of Respiratory Signals
Evaluation of AI algorithms for clinical PSG analysis using apnoea detection as an example: Requirements for data and model development; [Bewertung von KI-Algorithmen für die klinische PSG-Auswertung am Beispiel der Apnoe-Erkennung: Anforderungen an die Daten und Entwicklung von Modellen]
Evaluation of Comfort Behavior Levels of Newborn by Artificial Intelligence Techniques. [Article]
Evaluation of Condylar and Airway Volume in Skeletal Class I Patients with Different Vertical Growth Patterns
Evaluation of Continuous Negative External Pressure (cNEP) for the Treatment of Obstructive Sleep Apnea: A Pilot Study
Evaluation of genial tubercle anatomy using cone beam computed tomography
Evaluation of oral air space volume in obstructive sleep apnea syndrome using clinical and postmortem CT imaging
Evaluation of the add-on NOWAPI® medical device for remote monitoring of compliance to Continuous Positive Airway Pressure and treatment efficacy in obstructive sleep apnea
Evaluation of the masticatory muscle function, physiological sleep variables, and salivary parameters after electromechanical therapeutic approaches in adult patients with Down syndrome: a randomized controlled clinical trial
Evaluation of the Pharyngeal Airway with Artificial Intelligence Algorithms Developed by Deep Learning from Lateral Cephalometric Image
Evaluation of upper airway characteristics in patients with and without sleep apnea using cone‐beam computed tomography and computational fluid dynamics
Evaluation of upper airway dimension among adolescent patients with different sagittal skeletal patterns by cone-beam CT
Evaluation of Upper Airway in Children with Obstructive Sleep Apnea Using Cone-Beam Computed Tomography
Evaluation of upper airway in children with obstructive sleep apnea using cone‐beam computed tomography
Evaluation of upper airway volume and craniofacial volumetric structures in obstructive sleep apnoea adults: A descriptive CBCT study; [Évaluation du volume des voies respiratoires supérieures et des structures volumétriques crâniofaciales chez les adultes atteints d'apnée obstructive du sommeil : étude descriptive tridimensionnelle]
Examining relationships between sleep posture, waking spinal symptoms and quality of sleep: A cross sectional study
Expiratory Positive Airway Pressure for Sleep Apnea after Stroke: A Randomized, Crossover Trial
Explainable fuzzy neural network with easy-to-obtain physiological features for screening obstructive sleep apnea-hypopnea syndrome
Facial morphology and obstructive sleep apnea
Fear Factor: Faculty Perceptions of Artificial Intelligence in Physician Associate Education. [Article]
Feature extraction using MS Kinect and data fusion in analysis of sleep disorders
Fostering Informed Consent and Shared Decision-Making in Maternity Nursing With the Advancement of Artificial Intelligence. [Article]
Fully automatic segmentation of craniomaxillofacial CT scans for computer-assisted orthognathic surgery planning using the nnU-Net framework
Fully automatic segmentation of sinonasal cavity and pharyngeal airway based on convolutional neural networks
Fully automatic segmentation of sinonasal cavity and pharyngeal airway based on convolutional neural networks.
Fully Automatic Segmentation Of The Mandible Based On Convolutional Neural Networks (CNNs).
Future directions for sleep and cognition research in at-risk older adults
Gastric Banding Surgery versus Continuous Positive Airway Pressure for Obstructive Sleep Apnea: A Randomized Controlled Trial
Generative AI Backstories for Simulation Preparation. [Article]
Generative Artificial Intelligence: Applications in Scientific Writing and Data Analysis in Wound Healing Research. [Article]
Genetic basis of sleep bruxism and sleep apnea-response to a medical puzzle
GESAP trial rationale and methodology: management of patients with suspected obstructive sleep apnea in primary care units compared to sleep units
Global burden of sleep-disordered breathing and its implications
Guest Editorial AIoMT-Enabled Medical Sensors for Remote Patient Monitoring and Body-Area Interfacing: Design and Implementation, Practical Use, and Real Measurements and Patient Monitoring
Harnessing the power of artificial intelligence. [Article]
Health Preference Measures in Patients with Obstructive Sleep Apnea Syndrome Undergoing Continuous Positive Airway Pressure Therapy: Data from a Randomized Trial
Healthcare burden of obstructive sleep apnea and obesity among asthma hospitalizations: Results from the U.S.-based Nationwide Inpatient Sample
Heart Rate Variability Responses of Individuals With and Without Saline-Induced Obstructive Sleep Apnea
Heartbeat: Can machine learning improve outcomes in patients with heart failure with preserved ejection fraction?
Heat-moulded versus custom-made mandibular advancement devices for obstructive sleep apnoea: a randomised non-inferiority trial
Home Sleep Apnea Testing is a Feasible and Accurate Method to Diagnose Obstructive Sleep Apnea in Stroke Patients During In-Hospital Rehabilitation
How artificial intelligence is changing nursing. [Article]
Human intermittent hypoxia-induced respiratory plasticity is not caused by inflammation
Human or Machine? A Comparative Analysis of Artificial Intelligence-Generated Writing Detection in Personal Statements. [Article]
Hypercapnia impaired cognitive and memory functions in obese patients with obstructive sleep apnoea
Hyperinsulinemic Normoglycemia Does Not Meaningfully Improve Myocardial Performance during Cardiac Surgery: A Randomized Trial
Hypoglossal Nerve Stimulation and Cardiovascular Outcomes for Patients With Obstructive Sleep Apnea: A Randomized Clinical Trial
Hypoxic burden to guide CPAP treatment allocation in patients with obstructive sleep apnoea: a post hoc study of the ISAACC trial
Identifying obstructive sleep apnoea patients responsive to supplemental oxygen therapy
Identifying Predictors of Adherence to the Physical Activity Goal: A Secondary Analysis of the SMARTER Weight Loss Trial
Image-based analyses of morphology and function in the upper airway of orthodontic patients
Impact of a multidisciplinary sleep apnea management group clinic on positive airway pressure adherence and patient-reported outcomes: a randomized controlled trial
Impact of AI in Obstructive Sleep Apnea
Impact of bariatric surgery on obstructive sleep apnea severity and continuous positive airway pressure therapy compliance-prospective observational study
Impact of cold and flu medication on obstructive sleep apnoea and its underlying traits: A pilot randomized controlled trial
Impact of concomitant obstructive sleep apnea on pulmonary involvement and main pulmonary artery diameter in adults with scleroderma
Impact of continuous positive airway pressure (CPAP) on quality of life in patients with obstructive sleep apnea (OSA)
Impact of continuous positive airway pressure and oxygen on health status in patients with coronary heart disease, cardiovascular risk factors, and obstructive sleep apnea: A Heart Biomarker Evaluation in Apnea Treatment (HEARTBEAT) analysis
Impact of CPAP treatment for a short period in moderate-to-severe OSAS patients: a randomized double-blind clinical trial
Impact of Patient Education on Compliance with Positive Airway Pressure Treatment in Obstructive Sleep Apnea
Impact of Personal Health Records and Wearables on Health Outcomes and Patient Response: Three-Arm Randomized Controlled Trial
Impact of Randomization, Clinic Visits, and Medical and Psychiatric Cormorbidities on Continuous Positive Airway Pressure Adherence in Obstructive Sleep Apnea
Impact of rapid palatal expansion on the size of adenoids and tonsils in children
Impact of reboxetine plus oxybutynin treatment for obstructive sleep apnea on cardiovascular autonomic modulation
Impact of Renal Denervation on Patients With Obstructive Sleep Apnea and Resistant Hypertension - Insights From the SYMPLICITY HTN-3 Trial
Impact of short-acting vs. standard anaesthetic agents on obstructive sleep apnoea: a randomised, controlled, triple-blind trial
Impact of spinal versus general anaesthesia on perioperative obstructive sleep apnoea severity in patients undergoing hip arthroplasty: a post hoc analysis of two randomised controlled trials
Impact of Sugammadex Versus Neostigmine Reversal on Postoperative Recovery Time in Patients With Obstructive Sleep Apnea Undergoing Bariatric Surgery: A Double-Blind, Randomized Controlled Trial
Impact of weight loss and lifestyle intervention on vitamin D in men with obstructive sleep apnea: The INTERAPNEA trial
Implementation of an Automated Sepsis Screening Tool in a Community Hospital Setting. [Article]
Implementation of Head of Bed Elevation Using Adjustable Bed and Its Effects on Sleep: A Pilot Randomized Trial
Implementing a sleep technician-supervised and personalized APAP interface fitting session prior to initiation of home APAP therapy improves adherence in patients with obstructive sleep apnea
Implications of artificial intelligence for nurse managers. [Article]
Improvement in obstructive sleep apnea after a tailored behavioural sleep medicine intervention targeting healthy eating and physical activity: a randomised controlled trial
Increased Incidence of Stroke, but Not Coronary Heart Disease, in Elderly Patients With Sleep Apnea
Increased platelet activation in sleep apnea subjects with intermittent hypoxemia
Increased sexual desire with exogenous testosterone administration in men with obstructive sleep apnea: a randomized placebo-controlled study
Influence of dental fillings and tooth type on performance of a novel artificial intelligence-driven tool for automatic tooth segmentation on CBCT images - A validation study.
Influence of premedication with alprazolam on the occurence of obstructive apneas. A prospective randomized double-blind study
Inguinal hernia repair in day surgery: the role of MAC (Monitored Anesthesia Care) with remifentanil
In-home mandibular repositioning during sleep using MATRx plus predicts outcome and efficacious positioning for oral appliance treatment of obstructive sleep apnea
Initiation of therapy for obstructive sleep apnea syndrome: a randomized comparison of outcomes of telemetry-supported home-based vs. sleep lab-based therapy initiation
Insomnia complaints in lean patients with obstructive sleep apnea negatively affect positive airway pressure treatment adherence
Inspiratory muscle strength training lowers blood pressure and sympathetic activity in older adults with OSA: a randomized controlled pilot trial
Inspiratory Muscle Training Improves Sleep and Mitigates Cardiovascular Dysfunction in Obstructive Sleep Apnea
Inspiratory Muscle Training in Obstructive Sleep Apnea Associating Diabetic Peripheral Neuropathy: A Randomized Control Study
Integrated hypertension management and national hypertension discipline promotion in China
Integrating Generative Artificial Intelligence Into Medical Education: Curriculum, Policy, and Governance Strategies. [Miscellaneous Article]
Interdisciplinary Weight Loss and Lifestyle Intervention for Obstructive Sleep Apnoea in Adults: Rationale, Design and Methodology of the INTERAPNEA Study
Intermittent hypoxia increases lipid insulin resistance in healthy humans: A randomized crossover trial
Intraoral appliance treatment modulates inflammatory markers and oxidative damage in elderly with sleep apnea
Invariant Natural Killer T Cell Deficiency and Functional Impairment in Sleep Apnea: Links to Cancer Comorbidity
Is there a threshold that triggers cortical arousals in obstructive sleep apnea
Is ventilatory therapy combined with exercise training effective in patients with heart failure and sleep-disordered breathing? Results of a randomized trial during a cardiac rehabilitation programme (SATELIT-HF)
Kairos positive airway pressure (KPAP) equals continuous PAP in effectiveness, and offers superior comfort for obstructive sleep apnea treatment
Large-scale assessment of consistency in sleep stage scoring rules among multiple sleep centers using an interpretable machine learning algorithm
Layered Deep Learning for automatic mandibular segmentation in cone-beam computed tomography.
Letter from Greece
Leveraging Artificial Intelligence to Reduce Neuroscience ICU Length of Stay. [Article]
Leveraging predictive analytics to reduce influenza and COVID-19-related adverse events. [Article]
Long-term Noninvasive Ventilation in Obesity Hypoventilation Syndrome Without Severe OSA: The Pickwick Randomized Controlled Trial
Long-Term Objective Adherence to Mandibular Advancement Device Therapy Versus Continuous Positive Airway Pressure in Patients With Moderate Obstructive Sleep Apnea
Long-term side effects on the temporomandibular joints and oro-facial function in patients with obstructive sleep apnoea treated with a mandibular advancement device
Long-term use of continuous positive airway pressure therapy in coronary artery disease patients with nonsleepy obstructive sleep apnea
Losartan reduces the immediate and sustained increases in muscle sympathetic nerve activity after hyperacute intermittent hypoxia
Low Prognostic Value of Novel Nocturnal Metrics in Patients With OSA and High Cardiovascular Event Risk: Post Hoc Analyses of the SAVE Study
Machine learning analysis of the anatomical parameters of the upper airway morphology: a retrospective study from cone-beam CT examinations in a French population
Machine learning for image-based detection of patients with obstructive sleep apnea: an exploratory study
Machine Learning-Based Detection of Sleep-Disordered Breathing Type Using Time and Time-Frequency Features
Machine learning-based sleep staging in patients with sleep apnea using a single mandibular movement signal
Management and treatment of patients with obstructive sleep apnea using an intelligent monitoring system based on machine learning aiming to improve continuous positive airway pressure treatment compliance: Randomized controlled trial
Management and Treatment of Patients With Obstructive Sleep Apnea Using an Intelligent Monitoring System Based on Machine Learning Aiming to Improve Continuous Positive Airway Pressure Treatment Compliance: Randomized Controlled Trial
Management of continuous positive airway pressure treatment compliance using telemonitoring in obstructive sleep apnoea
Mandibular advancement device treatment and reverse left ventricular hypertrophic remodeling in patients with obstructive sleep apnea
Mandibular Advancement vs Combined Airway and Positional Therapy for Snoring: A Randomized Clinical Trial
Mandibular Advancement vs CPAP for Blood Pressure Reduction in Patients With Obstructive Sleep Apnea
Mandibular movement monitor provides faster, yet accurate diagnosis for obstructive sleep apnoea: A randomised controlled study
Mask side-effects in long-term CPAP-patients impact adherence and sleepiness: the InterfaceVent real-life study
Matcha Does Not Affect Electroencephalography during Sleep but May Enhance Mental Well-Being: A Randomized Placebo-Controlled Clinical Trial
Maxillomandibular Advancement for OSA: Serious Complications and Failures; [Maxillomandibular Advancement for OSA: Serious Complications and Failures]
Maxillomandibular Volume Influences the Relationship between Weight Loss and Improvement in Obstructive Sleep Apnea
Mean Platelet Volume and Platelet Distribution Width in Patients With Obstructive Sleep Apnea Syndrome and Concurrent Chronic Obstructive Pulmonary Disease
Methodological parameters for upper airway assessment by cone-beam computed tomography in adults with obstructive sleep apnea: a systematic review of the literature and meta-analysis
Mini-implant assisted rapid palatal expansion (MARPE) effects on adult obstructive sleep apnea (OSA) and quality of life: a multi-center prospective controlled trial
Minimal to Mean Airway Area Ratio of the Pharynx: A Novel Predictor of Pediatric Obstructive Sleep Apnea in Three‐Dimensional Imaging
Modafinil Increases Awake EEG Activation and Improves Performance in Obstructive Sleep Apnea during Continuous Positive Airway Pressure Withdrawal
Modern Approaches for the Treatment of Heart Failure: Recent Advances and Future Perspectives
Modification of Endotypic Traits in OSA by the Carbonic Anhydrase Inhibitor Sulthiame
Modifying maternal sleep position in the third trimester of pregnancy with positional therapy: a randomised pilot trial
Monitoring performance of clinical artificial intelligence in health care: a scoping review. [Miscellaneous Article]
Monitoring performance of clinical artificial intelligence: a scoping review protocol. [Miscellaneous Article]
Monna, R. Ben Messaoud, Nicolas Navarro, S. Baillieul, L. Sánchez, C. Loiodice, R. Tamisier, Marie Joyeux Faure, and J. Pépin. “Machine Learning and Geometric Morphometrics to Predict Obstructive Sleep Apnea from 3D Craniofacial Scans.” Sleep Medicine, 2022.
Monocyte Count/HDL Cholesterol Ratio and Cardiovascular Disease in Patients With Obstructive Sleep Apnea Syndrome: A Multicenter Study
Morbidity and mortality in patients with cardiovascular risk factors and obstructive sleep apnoea: results from the DIAST-CHF cohort
Motivational Enhancement for Increasing Adherence to CPAP: A Randomized Controlled Trial
Multiclass CBCT Image Segmentation for Orthodontics with Deep Learning
Multiple-instance learning for EEG based OSA event detection
Multitargeting the sleep-pain interaction with pharmacological approaches: A narrative review with suggestions on new avenues of investigation
Multi-task Dynamic Transformer Network for Concurrent Bone Segmentation and Large-Scale Landmark Localization with Dental CBCT
Myofunctional Therapy App for Severe Apnea-Hypopnea Sleep Obstructive Syndrome: Pilot Randomized Controlled Trial
Nasal Dilator Strip is an Effective Placebo Intervention for Severe Obstructive Sleep Apnea
National Use of Artificial Intelligence for Eye Screening in Singapore. [Article]
New algorithm for semiautomatic segmentation of nasal cavity and pharyngeal airway in comparison with manual segmentation using cone-beam computed tomography.
New Trends and New Technologies in Sleep Medicine: Expanding Accessibility
NightBalance Sleep Position Treatment Device Versus Auto-Adjusting Positive Airway Pressure for Treatment of Positional Obstructive Sleep Apnea
Nighttime Sleep and Respiratory Disturbances in Individuals Receiving Methadone to Treat Opioid Use Disorder. [Article]
Nocturnal bilevel positive airway pressure for the treatment of asthma
Nocturnal Blood Pressure Is Reduced by a Mandibular Advancement Device for Sleep Apnea in Women: Findings From Secondary Analyses of a Randomized Trial
Nocturnal cerebral hypoxia in obstructive sleep apnoea: a randomised controlled trial
Non-contact diagnosis of obstructive sleep apnea using impulse-radio ultra-wideband radar
Noncontact identification of sleep-disturbed breathing from smartphone-recorded sounds validated by polysomnography
Noncontrast Chest Computed Tomographic Imaging of Obesity and the Metabolic Syndrome
Non-invasive ventilation in obesity hypoventilation syndrome without severe obstructive sleep apnoea
Novel 3d segmentation for reliable volumetric assessment of the nasal airway: A cbct study
Novel 3D segmentation for reliable volumetric assessment of the nasal airway: a CBCT study.
Novel avenues to approach non-CPAP therapy and implement comprehensive obstructive sleep apnoea care
Nursing Student and Faculty Attitudes, Perceptions, and Behavioral Intentions of Artificial Intelligence Use in Nursing Education: An Integrative Review. [Article]
Obstructive sleep apnea and cerebral small vessel disease in community-based older people: an aspirin in reducing events in the elderly imaging substudy
Obstructive Sleep Apnea and Circulating Potassium Channel Levels
Obstructive Sleep Apnea and Cognition in Parkinson's disease
Obstructive sleep apnea as a risk factor for primary open angle glaucoma and ocular hypertension in a monocentric pilot study
Obstructive Sleep Apnea Dynamically Increases Nocturnal Plasma Free Fatty Acids, Glucose, and Cortisol During Sleep
Obstructive Sleep Apnea Syndrome Treated Using a Positive Pressure Ventilator Based on Artificial Intelligence Processor
Obstructive sleep apnea treated with custom-made bibloc and monobloc oral appliances: a retrospective comparative study
Obstructive sleep apnea/hypopnea syndrome phenotypes after night sleep recordings: How to get to precision medicine in 2021
Obstructive sleep apnoea in pycnodysostosis: A three-dimensional upper airway analysis
Obstructive sleep apnoea in the elderly: role of continuous positive airway pressure treatment
Occurrence of Coronary Collaterals in Acute Myocardial Infarction and Sleep Apnea
One Year of Continuous Positive Airway Pressure Adherence Improves Cognition in Older Adults With Mild Apnea and Mild Cognitive Impairment
Opioid sparing anesthesia in patients with liver cirrhosis undergoing liver resection: a controlled randomized double-blind study
Opportunities and Barriers to Artificial Intelligence Adoption in Palliative/Hospice Care for Underrepresented Groups: A Technology Acceptance Model-Based Review. [Article]
Optimal Continuous Positive Airway Pressure Treatment of Obstructive Sleep Apnea Reduces Daytime Resting Heart Rate in Prediabetes: A Randomized Controlled Study
Oral appliance therapy versus nasal continuous positive airway pressure in obstructive sleep apnea: a randomized, placebo-controlled trial on psychological distress
Orhan, Mamat Shamshiev, M. Ezhov, Alexander Plaksin, A. Kurbanova, G. Ünsal, Maxim Gusarev, et al. “AI-Based Automatic Segmentation of Craniomaxillofacial Anatomy from CBCT Scans for Automatic Detection of Pharyngeal Airway Evaluations in OSA Patients.” Scientific Reports, 2021.
OSA-NET: An Efficient Convolutional Neural Network for OSA Diagnosis Screening Tool
Overnight urinary isoprostanes as a marker of oxidative stress in obstructive sleep apnoea
Overview of the hypnodensity approach to scoring sleep for polysomnography and home sleep testing
Paediatric sleep diagnostics in the 21st century: the era of “sleep-omics”?
Papilledema: A review of etiology, pathophysiology, diagnosis, and management
Paroxysmal Atrial Fibrillation in Horses: Pathophysiology, Diagnostics and Clinical Aspects
Patient Engagement Using New Technology to Improve Adherence to Positive Airway Pressure Therapy: A Retrospective Analysis
Patient similarity for precision medicine: A systematic review
Patients with Obstructive Sleep Apnea Have Cardiac Repolarization Disturbances when Travelling to Altitude: Randomized, Placebo-Controlled Trial of Acetazolamide
Patterns of adaptive servo-ventilation settings in a real-life multicenter study: pay attention to volume! : Adaptive servo-ventilation settings in real-life conditions
Pediatric pulmonology year in review 2022: Sleep medicine
Peer-driven intervention to help patients resume CPAP therapy following discontinuation: a multicentre, randomised clinical trial with patient involvement
Performance of artificial intelligence using cone-beam computed tomography for segmentation of oral and maxillofacial structures: A systematic review and meta-analysis
Performance of artificial intelligence using oral and maxillofacial CBCT images: A systematic review and meta-analysis
Performance of the Glucose Management Indicator (GMI) in Type 2 Diabetes
Perioperative incidence of airway obstructive and hypoxemic events in patients with confirmed or suspected sleep apnea - a prospective, randomized pilot study comparing propofol/remifentanil and sevoflurane/remifentanil anesthesia
Peripheral ARtery Atherosclerotic DIsease and SlEep disordered breathing (PARADISE) trial - protocol for an observational cohort study
Persistent pediatric obstructive sleep apnea treated with skeletally anchored transpalatal distraction; [SAOS pédiatrique persistant traité par distraction transpalatine à ancrage squelettique]
Pharmacotherapy of Apnea by Cannabimimetic Enhancement, the PACE Clinical Trial: Effects of Dronabinol in Obstructive Sleep Apnea
Pharyngeal airspace of asthmatic individuals and those suffering from obstructive sleep apnea syndrome: Study by CBCT
Pharyngeal airway spaces in different skeletal malocclusions: a CBCT 3D assessment
Phase II study comparing nasal pressure monitoring with capnography during invasive endoscopic procedures: a single-center, single-arm trial
Phenotype-based and self-learning inter-individual sleep apnea screening with a level IV-like monitoring system
Phenotyping Obstructive Sleep Apnea Patients: A First Approach to Cluster Visualization
Photobiomodulation by low-level laser therapy in patients with obstructive sleep apnea: Study protocol clinical trial (SPIRIT compliant)
Photoplethysmography—new applications for an old technology: a sleep technology review
Physiological Traits and Adherence to Sleep Apnea Therapy in Individuals with Coronary Artery Disease
Pitolisant 40 mg for excessive daytime sleepiness in obstructive sleep apnea patients treated or not by CPAP: Randomised phase 3 study
Pitolisant for Daytime Sleepiness in Patients with Obstructive Sleep Apnea Who Refuse Continuous Positive Airway Pressure Treatment. A Randomized Trial
Plasm YKL-40 Levels Are Associated with Hypertension in Patients with Obstructive Sleep Apnea
Polyphenols Have No Impact on Endothelial Function in Patients with Obstructive Sleep Apnea: A Randomized Controlled Trial
Polysomnographic Endotyping to Select Patients with Obstructive Sleep Apnea for Oral Appliances
Poor Outcomes Among Patients With Chronic Obstructive Pulmonary Disease With Higher Risk for Undiagnosed Obstructive Sleep Apnea in the LOTT Cohort
Positive airway pressure improves nocturnal beat-to-beat blood pressure surges in obesity hypoventilation syndrome with obstructive sleep apnea
Positive Airway Pressure Treatment of Obstructive Sleep Apnea-Hypopnea in Hypertensive Disorders of Pregnancy: A Pilot Randomized Proof-of-Concept Clinical Trial
Postoperative Oxygen Therapy in Patients With OSA: A Randomized Controlled Trial
Precision Medical Education. [Miscellaneous Article]
Precision Medicine in Patients With Resistant Hypertension and Obstructive Sleep Apnea: Blood Pressure Response to Continuous Positive Airway Pressure Treatment
Predicting Health Access During Critical Public Health Crises: An Analysis of Medical Office Responses to the COVID-19 Pandemic. [Article]
Predicting incident atrial fibrillation using single channel nocturnal oximetry: Can necessity become the mother of intervention?
Predicting Obstructive Sleep Apnea Based on Computed Tomography Scans Using Deep Learning Models
Predicting response to oxygen therapy in obstructive sleep apnoea patients using a 10-minute daytime test
Predicting Sleep-Disordered Breathing Using Deep Learning Algorithms
Prediction of cardiopulmonary events using the STOP-Bang questionnaire in patients undergoing bronchoscopy with moderate sedation
Prediction of non-responders to oral appliance treatment of obstructive sleep apnea: a pilot study
Predictors of 1-year compliance with adaptive servoventilation in patients with heart failure and sleep disordered breathing: preliminary data from the ADVENT-HF trial
Predictors of obstructive sleep apnoea in patients admitted for acute coronary syndrome
Predictors of Outcomes in Patients with Atrial Fibrillation: What Can Be Used Now and What Hope Is in the Future
Predictors of sleepiness in obstructive sleep apnoea at baseline and after 6 months of continuous positive airway pressure therapy
Preface
Pre-Operative Ability of Clinical Scores to Predict Obstructive Sleep Apnea (OSA) Severity in Susceptible Surgical Patients
Preoperative STOP-BANG Scores and Postoperative Delirium and Coma in Thoracic Surgery Patients
Prevalence and Impact of Sleep Disordered Breathing in Patients with Severe Aortic Stenosis
Prevalence of obstructive sleep apnea in suicidal patients with major depressive disorder
Prevalence of Sleep-Disordered Breathing and Patient Characteristics in a Coronary Artery Disease Cohort Undergoing Cardiovascular Rehabilitation. [Miscellaneous Article]
Prevention of Morbidity in Sickle Cell Disease (POMS2a)-overnight auto-adjusting continuous positive airway pressure compared with nocturnal oxygen therapy: a randomised crossover pilot study examining patient preference and safety in adults and children
Prognostic Significance of Central Apneas Throughout a 24-Hour Period in Patients With Heart Failure
Proof of principle study: diagnostic accuracy of a novel algorithm for the estimation of sleep stages and disease severity in patients with sleep-disordered breathing based on actigraphy and respiratory inductance plethysmography
Prospective Single-Arm Study of Remifentanil-Propofol Anesthesia with Manual Right Hypochondrial Compression for Painless Gastroscopy in Obese Patients
Prospective, multicentric, comparative study between sleeve gastrectomy and Roux-en-Y gastric bypass, 277 patients, 3 years follow-up
Proteomic profiling for prediction of recurrent cardiovascular event in patients with acute coronary syndrome and obstructive sleep apnea: A post-hoc analysis from the ISAACC study
Radiographic Evaluation of Sleep-Disordered Breathing
Randomised sham-controlled trial of transcutaneous electrical stimulation in obstructive sleep apnoea
Randomized Controlled Trial of a Novel Communication Device Assessed During Noninvasive Ventilation Therapy
Randomized controlled trial of an integrated approach to treating insomnia and improving the use of positive airway pressure therapy in veterans with comorbid insomnia disorder and obstructive sleep apnea
Randomized Controlled Trial of Solriamfetol for Excessive Daytime Sleepiness in OSA: An Analysis of Subgroups Adherent or Nonadherent to OSA Treatment
Randomized controlled trial on the efficacy of audio-visual health educational materials on CPAP adherence: the AHEAD trial
Randomized Trial of CPAP and Vardenafil on Erectile and Arterial Function in Men With Obstructive Sleep Apnea and Erectile Dysfunction
RAPIDEST: A Framework for Obstructive Sleep Apnea Detection
Rationale and design of the Hyperglycemic Profiles in Obstructive Sleep Apnea (HYPNOS) trial
Ready-Made Versus Custom-Made Mandibular Repositioning Devices in Sleep Apnea: A Randomized Clinical Trial
Real-Time Detection of Sleep Apnea Based on Breathing Sounds and Prediction Reinforcement Using Home Noises: Algorithm Development and Validation
Reboxetine and hyoscine butylbromide improve upper airway function during nonrapid eye movement and suppress rapid eye movement sleep in healthy individuals
Reboxetine Plus Oxybutynin for OSA Treatment: A 1-Week, Randomized, Placebo-Controlled, Double-Blind Crossover Trial
Redefining Success by Focusing on Failures After Pediatric Hypoglossal Stimulation in Down Syndrome
RELA_Net: Upper airway CBCT image segmentation model based on receptive field expansion and large-kernel attention
Relating three-dimensional airway measurements to the apnea-hypopnea index in pediatric sleep apnea patients
Relating three‐dimensional airway measurements to the apnea‐hypopnea index in pediatric sleep apnea patients
Relationship between sleep efficacy endpoints and measures of functional status and health-related quality of life in participants with narcolepsy or obstructive sleep apnea treated for excessive daytime sleepiness
Relationship of Fluid Accumulation in the Neck to Sleep Structure in Men during Daytime Sleep
Reliability and accuracy of a semi-automatic segmentation protocol of the nasal cavity using cone beam computed tomography in patients with sleep apnea
Reliability and accuracy of three imaging software packages used for 3D analysis of the upper airway on cone beam computed tomography images
Reliability of different CBCT software programs in assessment of the upper airway spaces.
Reliability of upper airway assessment using CBCT
Remote Ambulatory Management of Veterans with Obstructive Sleep Apnea
Research progress on the application of novel sensing technologies for sleep-related breathing disorder monitoring at home
Research routes on improved sleep bruxism metrics: Toward a standardised approach
Research Trends in Artificial Intelligence-Associated Nursing Activities Based on a Review of Academic Studies Published From 2001 to 2020. [Article]
Resetting of the Human Circadian Melatonin Rhythm by Ambient Hypoxia
Respiratory and hemodynamic effects of three different sedative regimens for drug induced sleep endoscopy in sleep apnea patients. A prospective randomized study
Respiratory effort and hypertension in obstructive sleep apnoea
Respiratory safety of lemborexant in healthy adult and elderly subjects with mild obstructive sleep apnea: A randomized, double-blind, placebo-controlled, crossover study
Response to a combination of oxygen and a hypnotic as treatment for obstructive sleep apnoea is predicted by a patient's therapeutic CPAP requirement
Responsible Development of Emerging Technologies: Extensions and Lessons From Nanotechnology for Worker Protection. [Article]
Restoration of sleep using a novel biomimetic protocol for adult OSA: Clinical case report
Restricted upper airway dimensions in patients with dentofacial deformity from juvenile idiopathic arthritis
Results of the Solriamfetol's Effect on Cognitive Health in Apnea Participants During a Randomized Placebo-Controlled Study (SHARP): A Randomized Placebo-Controlled Double-Blind Repeated-Measures Crossover Phase IV Clinical Trial of the Effect of the Wake-Promoting Agent Solriamfetol on Cognitive Function in OSA With Excessive Daytime Sleepiness and Cognitive Impairment
Retinal vein occlusion and obstructive sleep apnea: a series of 114 patients
Review of Application of Machine Learning as a Screening Tool for Diagnosis of Obstructive Sleep Apnea
Reviewing the connection between speech and obstructive sleep apnea
Ripe for Disruption? Adopting Nurse-Led Data Science and Artificial Intelligence to Predict and Reduce Hospital-Acquired Outcomes in the Learning Health System. [Article]
Rise of the Robots: Is Artificial Intelligence a Friend or Foe to Nursing Practice?. [Article]
Risk Assessment in Cardiac Arrhythmias
Risk factors for open-Angle glaucoma in persons of latin american descent
Risk factors of sleep-disordered breathing in haemodialysis patients
Robotic and Endoscopic Approaches to Head and Neck Surgery
Robotic beds for the treatment of positional obstructive sleep apnea - A randomized cross-over pilot trial
Rocuronium versus saline for effective facemask ventilation during anesthesia induction: a double-blinded randomized placebo-controlled trial
Role of common hypnotics on the phenotypic causes of obstructive sleep apnoea: paradoxical effects of zolpidem
Role of Positive Airway Pressure Therapy for Obstructive Sleep Apnea in Patients With Stroke: A Randomized Controlled Trial
Safety and pharmacodynamics of a single infusion of danavorexton in adults with obstructive sleep apnea experiencing excessive daytime sleepiness despite adequate use of CPAP
Screening for High Risk of Sleep Apnea in an Ambulatory Care Setting in Saudi Arabia
Screening for obstructive sleep apnea with novel hybrid acoustic smartphone app technology
Screening prediction models using artificial intelligence for moderate-to-severe obstructive sleep apnea in patients with acute ischemic stroke
Selective upper airway stimulation in older patients
Severity Assessment Parameters and Diagnostic Technologies of Obstructive Sleep Apnea; [阻塞性睡眠呼吸暂停严重度评估参数及诊断技术]
Sex-Specific Differential Responses of Circulating Biomarkers in Obstructive Sleep Apnea Treatment. A Post Hoc Analysis of a Randomized Controlled Trial
Short Sleep Duration, Obstructive Sleep Apnea, Shiftwork, and the Risk of Adverse Cardiovascular Events in Patients After an Acute Coronary Syndrome
Significant Association Between Coronary Artery Low-Attenuation Plaque Volume and Apnea-Hypopnea Index, But Not Muscle Sympathetic Nerve Activity, in Patients With Obstructive Sleep Apnea Syndrome
Significant improvement of olfactory performance in sleep apnea patients after three months of nasal CPAP therapy - Observational study and randomized trial
Sin Ç, Akkaya N, Aksoy S, Orhan K, Öz U. A deep learning algorithm proposal to automatic pharyngeal airway detection and segmentation on CBCT images. Orthodontics & Craniofacial Research. 2021 Dec;24:117-23.
SkullEngine: A Multi-stage CNN Framework for Collaborative CBCT Image Segmentation and Landmark Detection
Sleep and airway assessment: A review for dentists
Sleep apnea detection with polysomnography and depth sensors
Sleep Apnea Multilevel Surgery (SAMS) trial protocol: a multicenter randomized clinical trial of upper airway surgery for patients with obstructive sleep apnea who have failed continuous positive airway pressure
Sleep apnoea and the hypothalamic-pituitary-adrenal axis in men and women: effects of continuous positive airway pressure
Sleep architecture, obstructive sleep apnea and functional outcomes in adults with a history of Tick-borne encephalitis
Sleep bruxism is highly prevalent in adults with obstructive sleep apnea: a large-scale polysomnographic study
Sleep disordered breathing has minimal association with retinal microvascular diameters in a non-diabetic sleep clinic cohort
Sleep disturbance as a clinical sign for severe hypogonadism: efficacy of testosterone replacement therapy on sleep disturbance among hypogonadal men without obstructive sleep apnea
Sleep for Stroke Management and Recovery Trial (Sleep SMART): Rationale and methods
Sleep Habits of Women With Infertility
Sleep Health and Road Safety: Continuation of Asia-Pacific Economic Cooperation Sleep Technology Agenda
Sleep innovations in the 21st century
Sleep Neurology’s Toolkit at the Crossroads: Challenges and Opportunities in Neurotherapeutics Lost and Found in Translation
Sleep staging in the ICU with heart rate variability and breathing signals. An exploratory cross-sectional study using deep neural networks
Sleep study-guided multidisciplinary therapy (SGMT) for patients with acute coronary syndrome: Trial rationale and design
Sleep-disordered breathing, circulating exosomes, and insulin sensitivity in adipocytes
Sleep-disordered breathing: Diagnosis
Snore-GANs: Improving Automatic Snore Sound Classification with Synthesized Data
Sodium Oxybate for Excessive Daytime Sleepiness and Sleep Disturbance in Parkinson Disease: A Randomized Clinical Trial
Solriamfetol for Excessive Daytime Sleepiness in Parkinson's Disease: Phase 2 Proof-of-Concept Trial
Solriamfetol for Excessive Sleepiness in Obstructive Sleep Apnea (TONES 3). A Randomized Controlled Trial
Solriamfetol for the Treatment of Excessive Sleepiness in OSA: A Placebo-Controlled Randomized Withdrawal Study
Special Issue: Mild Cognitive Impairment
Spectrogram classification of patient chin electromyography based on deep learning: A novel method for accurate diagnosis obstructive sleep apnea
Strength distribution on TMJ using mandibular advancement device for OSAS treatment: A finite element study
Study of a Novel APAP Algorithm for the Treatment of Obstructive Sleep Apnea in Women
Study of Exhaled Nitric Oxide in Subjects with Suspected Obstructive Sleep Apnea: A Pilot Study in Vietnam
Study of Two Sedative Protocols for Drug-Induced Sleep Endoscopy: Propofol versus Propofol-Remifentanil Combination, Delivered in Target-Controlled Infusion Mode
Subregional pharyngeal changes after orthognathic surgery in skeletal Class III patients analyzed by convolutional neural networks-based segmentation.
Symptoms During CPAP Therapy Are the Major Reason for Contacting the Sleep Unit Between Two Routine Contacts
Tailored Behavioral Intervention Among Blacks With Metabolic Syndrome and Sleep Apnea: Results of the MetSO Trial
Technology Can Augment, but Not Replace, Critical Human Skills Needed for Patient Care. [Miscellaneous Article]
Technology Solutions for Nurse Leaders. [Article]
Teleconsultation in respiratory medicine – A position paper of the Portuguese Pulmonology Society
Tele-consultation: A new promised land?
Telemedicine in Sleep-Disordered Breathing: Expanding the Horizons
Telephone follow-up as a substitute for standard out-clinic follow-up in CPAP therapy for obstructive sleep apnea patients: a randomized controlled trial
The ‘great wait’ for diagnosis in pulmonary arterial hypertension
The 2012 AASM Respiratory Event Criteria Increase the Incidence of Hypopneas in an Adult Sleep Center Population
The 2023 Update on Pressure Injuries: A Review of the Literature. [Article]
The acute effect of continuous positive airway pressure titration on blood pressure in awake overweight/obese patients with obstructive sleep apnoea
The Analysis of Modified Algorithm to the Assessment of Upper Airway Morphology: A CBCT Study
The application of 5E rehabilitation management mode in the nursing of patients with aortic dissection complicated by obstructive sleep apnea
The application of deep learning in electrocardiogram: Where we came from and where we should go?
The Application of Deep Learning on CBCT in Dentistry
The Arousal Threshold as a Drug Target to Improve Continuous Positive Airway Pressure Adherence: Secondary Analysis of a Randomized Trial
The Associations of Mean Glucose and Time in Range from Continuous Glucose Monitoring with HbA1c in Adults with Type 2 Diabetes
The buccal corridor as a possible morphological risk indicator for sleep disordered breathing
The ChatGPT Storm and What Faculty Can Do. [Article]
The Combination of Atomoxetine and Oxybutynin Greatly Reduces Obstructive Sleep Apnea Severity. A Randomized, Placebo-controlled, Double-Blind Crossover Trial
The Combination of Supplemental Oxygen and a Hypnotic Markedly Improves Obstructive Sleep Apnea in Patients with a Mild to Moderate Upper Airway Collapsibility
The Covid-19 Pandemic and The Future of Work. [Article]
The effect of 4-h versus 6-h time restricted feeding on sleep quality, duration, insomnia severity and obstructive sleep apnea in adults with obesity
The Effect of Changes in Cardiorespiratory Fitness and Weight on Obstructive Sleep Apnea Severity in Overweight Adults with Type 2 Diabetes
The effect of continuous positive airway pressure on blood pressure in patients with obstructive sleep apnea and uncontrolled hypertension - Study design and challenges during the COVID-19 pandemic
The Effect of Continuous Positive Airway Pressure on Vascular Function and Cardiac Structure in Diabetes and Sleep Apnea. A Randomized Controlled Trial
The Effect of Donepezil on Arousal Threshold and Apnea-Hypopnea Index. A Randomized, Double-Blind, Cross-Over Study
The effect of M-current activation on controller gain and obstructive sleep apnoea severity: a randomised controlled trial using flupirtine
The effect of supplemental oxygen and continuous positive airway pressure withdrawal on endocan levels
The effect of surgical and non-surgical weight loss on N-terminal pro-B-type natriuretic peptide and its relation to obstructive sleep apnea and pulmonary function
The effect of the severity of obstructive sleep apnea syndrome on telomere length
The effect of tongue elevation muscle training in patients with obstructive sleep apnea: A randomised controlled trial
The effect of torus tubarius size on upper airway aerodynamics in children: a computational fluid dynamics study
The effect of treatment for sleep apnoea on determinants of blood pressure control
The effects of frequent follow-up on compliance in patients receiving PAP therapy due to OSA
The effects of heated humidification to nasopharynx on nasal resistance and breathing pattern
The effects of mandibular advancement appliance therapy on the sequence of jaw-closing muscle activity and respiratory events in individuals with obstructive sleep apnea
The efficacy of a titrated tongue-stabilizing device on obstructive sleep apnea: a quasi-experimental study
The efficiency of azelastine hydrochloride and fluticasone propionate nasal spray to improve PAP adherence in patients with obstructive sleep apnea
The faces of sleep apnea in the age of machine learning
The Frequency and Energy of Snoring Sounds Are Associated with Common Carotid Artery Intima-Media Thickness in Obstructive Sleep Apnea Patients
The future of artificial intelligence in clinical nutrition. [Miscellaneous Article]
The future of robotic surgery in urology: from augmented reality to the advent of metaverse
The Future of Telemedicine for Obstructive Sleep Apnea Treatment: A Narrative Review
The good, the bad, and the binary: Ethical impact of AI on nursing practice. [Article]
The impact of acetazolamide and dronabinol on the physiological endotypes responsible for obstructive sleep apnea
The Impact of Artificial Intelligence-Assisted Learning on Nursing Students' Ethical Decision-making and Clinical Reasoning in Pediatric Care: A Quasi-Experimental Study. [Article]
The Impact of Empagliflozin on Obstructive Sleep Apnea and Cardiovascular and Renal Outcomes: An Exploratory Analysis of the EMPA-REG OUTCOME Trial
The impact of obstructive sleep apnea treatment on microvascular complications in patients with type 2 diabetes: a feasibility randomized controlled trial
The impact of semi-upright position on severity of sleep disordered breathing in patients with obstructive sleep apnea: a two-arm, prospective, randomized controlled trial
The individual and societal prices of non-adherence to continuous positive airway pressure, contributors, and strategies for improvement
The influence of head-of-bed elevation in patients with obstructive sleep apnea
The influence of sleep apnea syndrome and intermittent hypoxia in carotid adventitial vasa vasorum
The interaction among OSA, CPAP, and medications in patients with comorbid OSA and cardiovascular/cerebrovascular disease: a randomized controlled trial
The internalized stigma, self-efficacy, occupational competence and employment outcome among persons with severe mental illness under one-to-one peer support services in Taiwan
The prevention of delirium in elderly surgical patients with obstructive sleep apnea (PODESA): a randomized controlled trial
The prevention of delirium in elderly with obstructive sleep apnea (PODESA) study: protocol for a multi-centre prospective randomized, controlled trial
The Relationship Between Anxiety and Readiness Levels Regarding Artificial Intelligence in Midwives: An Intergenerational Comparative Study. [Article]
The relationship between deficit in digit span and genotype in nonsense mutation Duchenne muscular dystrophy
The relationship between three-dimensional craniofacial and upper airway anatomical variables and severity of obstructive sleep apnoea in adults
The role of artificial intelligence in the treatment of obstructive sleep apnea
The role of artificial intelligence technology in diagnosis and treatment of obstructive sleep apnea
The role of CPAP treatment in elderly patients with moderate obstructive sleep apnoea: a multicentre randomised controlled trial
The role of sham continuous positive airway pressure as a placebo in controlled trials: Best Apnea Interventions for Research Trial
The Sleep Apnea cardioVascular Endpoints (SAVE) Trial: Rationale, Ethics, Design, and Progress
The treatment of mild OSA with CPAP or mandibular advancement device and the effect on blood pressure and endothelial function after one year of treatment
The use of CBCT in orthodontics with special focus on upper airway analysis in patients with sleep-disordered breathing
The use of CBCT in orthodontics with special focus on upper airway analysis in patients with sleep-disordered breathing
The Virtual World of Digital Clinical Trials: Through the Lens of the post-COVID world
Therapeutic effects of long-term continuous positive airway pressure treatment on improving leptomeningeal collateral circulation in obstructive sleep apnea syndrome patients
Three-dimensional analysis of craniofacial bones and soft tissues in obstructive sleep apnea using cone beam computed tomography
Three-Dimensional Cephalometric Landmarking and Analysis of Craniomaxillofacial CT scans via Deep Learning
Three‐dimensional cone beam computed tomography analysis of craniofacial phenotype in nonobese apneic young adults
Three-dimensional craniofacial characteristics associated with obstructive sleep apnea severity and treatment outcomes
Three-dimensional pharyngeal airway space changes after bimaxillary advancement
Three-dimensional tomographic assessment of the upper airway using 2 different imaging software programs: A comparison study.
Three-dimensional volumetric changes in the upper airway after maxillomandibular advancement in obstructive sleep apnoea patients and the impact on quality of life
Time-Restricted Eating Versus Daily Calorie Restriction: Effect on Sleep in Adults with Obesity over 12 Months
Tirzepatide for the Treatment of Obstructive Sleep Apnea and Obesity
Tirzepatide for the treatment of obstructive sleep apnea: Rationale, design, and sample baseline characteristics of the SURMOUNT -OSA phase 3 trial
Tonsillectomy with Uvulopalatopharyngoplasty in Obstructive Sleep Apnea
Tooth automatic segmentation from CBCT images: a systematic review
TORS for OSA: a practice, pitfalls and literature review
Toward Sleep Study Automation: Detection Evaluation of Respiratory-Related Events
Tracheal sound analysis using a deep neural network to detect sleep apnea
Transfer learning artificial intelligence for automated detection of atrial fibrillation in patients undergoing evaluation for suspected obstructive sleep apnoea: a feasibility study
Treatable Traits-Based Pharmacologic Treatment of Sleep Apnea
Treatment for patients with sleep apnea on opioids for chronic pain: results of the OpSafe trial
Treatment of OSA by maxillomandibular advancement: Serious Complications and Failures; [Traitement du SAOS par avancement maxillomandibulaire : complications graves et échecs]
Treatment of snoring using a non-invasive Er:YAG laser with SMOOTH mode (NightLase): a randomized controlled trial
Two valves in the pharynx
Ultrasonographic evaluation of masticatory and suprahyoid muscles in obstructive sleep apnea patients treated with mandibular advancement devices; a pilot study
Understanding Liability Risk from Using Health Care Artificial Intelligence Tools. [Miscellaneous Article]
Understanding the Burden of Atrial Fibrillation and Importance of Screening: A Global Perspective and Recommendations for Turkey
Unveiling the benefits of Vitamin D3 with SGLT-2 inhibitors for hypertensive obese obstructive sleep apnea patients
Upper airway dimensions and sleep efficiency--three-dimensional imaging analysis and assessment of the nasopharyngeal appliance
Upper airway imaging in sleep-disordered breathing: role of cone-beam computed tomography
Upper airway in children with unilateral cleft lip and palate evaluated with computational fluid dynamics
Upper airway obstuction in class II patients. Effects of Andresen activator on the anatomy of pharingeal airway passage. Cone beam evalution
Upper airway stabilization by osteopathic manipulation of the sphenopalatine ganglion versus sham manipulation in OSAS patients: a proof-of-concept, randomized, crossover, double-blind, controlled study
Upper Airway Stimulation for Obstructive Sleep Apnea: Durability of the Treatment Effect at 18 Months
Upper-Airway Collapsibility and Loop Gain Predict the Response to Oral Appliance Therapy in Patients with Obstructive Sleep Apnea
Use of Berlin questionnaire in comparison to polysomnography and home sleep study in patients with obstructive sleep apnea
Use of bibloc and monobloc oral appliances in obstructive sleep apnoea: a multicentre, randomized, blinded, parallel-group equivalence trial
Using an AI-Powered Solution to Transform Nursing Workflow and Improve Inpatient Care: A Retrospective Observational Study. [Article]
Using Artificial Intelligence in Electronic Health Record Systems to Mitigate Physician Burnout: A Roadmap. [Miscellaneous Article]
Using cone beam CT to assess the upper airway after surgery in children with sleep disordered breathing symptoms and maxillary-mandibular disproportions: a clinical pilot
Using Generative Artificial Intelligence When Writing Letters of Recommendation. [Miscellaneous Article]
Using Machine-Learning to Predict Sleep-Disordered Breathing Diagnosis From Medical Comorbidities and Craniofacial Features
Using the STOP-BANG questionnaire to predict hypoxaemia in patients recovering from noncardiac surgery: a prospective cohort analysis
Validation of the System One RemStar Auto A-Flex for Obstructive Sleep Apnea Treatment and Detection of Residual Apnea-Hypopnea Index: A European Randomized Trial
Variability and Misclassification of Sleep Apnea Severity Based on Multi-Night Testing
Vitamin D Improves Selected Metabolic Parameters but Not Neuropsychological or Quality of Life Indices in OSA: A Pilot Study
Volumetric magnetic resonance imaging analysis of multilevel upper airway surgery effects on pharyngeal structure
Weakly Supervised Deep Learning for Monitoring Sleep Apnea Severity Using Coarsegrained Labels
Web-Based Access to Positive Airway Pressure Usage with or without an Initial Financial Incentive Improves Treatment Use in Patients with Obstructive Sleep Apnea
What is the remaining status of adaptive servo-ventilation? The results of a real-life multicenter study (OTRLASV-study) : Adaptive servo-ventilation in real-life conditions
When the Model Trains You: Induced Belief Revision and Its Implications on Artificial Intelligence Research and Patient Care - A Case Study on Predicting Obstructive Hydronephrosis in Children. [Article]
Withdrawal of Continuous Positive Airway Pressure Therapy for 2 Weeks in Obstructive Sleep Apnoea Patients Results in Increased Circulating Platelet and Leucocyte-Derived Microvesicles
Within-Person and Between-Sensor Variability in Continuous Glucose Monitoring Metrics
Zopiclone Increases the Arousal Threshold without Impairing Genioglossus Activity in Obstructive Sleep Apnea

## Sheet: Ovid 114
Google Scholar, 42 out of 300 By Natheer, 13 out of 42 Ref By Asmaa
Authors	Title		Publication	Volume	Number	Pages	Year	Publisher
Leonardi, Rosalia; Giudice, Antonino Lo; Farronato, Marco; Ronsivalle, Vincenzo; Allegrini, Silvia; Musumeci, Giuseppe; Spampinato, Concetto;	Fully automatic segmentation of sinonasal cavity and pharyngeal airway based on convolutional neural networks	ok	American Journal of Orthodontics and Dentofacial Orthopedics	159	6	824-835. e1	2021	Elsevier	No Sleep Apnea
Orhan, Kaan; Shamshiev, Mamat; Ezhov, Matvey; Plaksin, Alexander; Kurbanova, Aida; Ünsal, Gürkan; Gusarev, Maxim; Golitsyna, Maria; Aksoy, Seçil; Mısırlı, Melis;	AI-based automatic segmentation of craniomaxillofacial anatomy from CBCT scans for automatic detection of pharyngeal airway evaluations in OSA patients	OK	Scientific Reports	12	1	11863	2022	Nature Publishing Group UK London
Sin, Çağla; Akkaya, Nurullah; Aksoy, Seçil; Orhan, Kaan; Öz, Ulaş;	A deep learning algorithm proposal to automatic pharyngeal airway detection and segmentation on CBCT images	OK	Orthodontics & Craniofacial Research	24		117-123	2021	Wiley Online Library
Savoldi, Fabio; Dagassan-Berndt, Dorothea; Patcas, Raphael; Mak, Wing-Sze; Kanavakis, Georgios; Verna, Carlalberta; Gu, Min; Bornstein, Michael M;	The use of CBCT in orthodontics with special focus on upper airway analysis in patients with sleep-disordered breathing	AI?	Dentomaxillofacial Radiology	53	3	178-188	2024	Oxford University Press
Orhan, Kaan; Aksoy, Seçil;	Impact of AI in Obstructive Sleep Apnea	CBCT?	Artificial Intelligence in Dentistry			177-186	2024	Springer
Krishna, Uppalapati Vamsi; Addepalli, Lavanya; SD, Vidya Sagar; Jaime, Lloret Mauri;	Enhancing Airway Assessment with a Secure Hybrid Network-Blockchain System for CT & CBCT Image Evaluation	OK	International Research Journal of Multidisciplinary Technovation	6	2	51-69	2024
Isaac, Marco; ElBeshlawy, Dina Mohamed; Elsobki, Ahmed; Ahmed, Dina Fahim; Kenawy, Sarah Mohammed;	Correlation between cone-beam computed tomographic findings and the apnea-hypopnea index in obstructive sleep apnea patients: A cross-sectional study	AI?	Imaging Science in Dentistry	54	2	147	2024
de Bataille, Caroline; Bernard, David; Dumoncel, Jean; Vaysse, Frédéric; Cussat-Blanc, Sylvain; Telmon, Norbert; Maret, Delphine; Monsarrat, Paul;	Machine learning analysis of the anatomical parameters of the upper airway morphology: a retrospective study from cone-beam CT examinations in a French population	OK	Journal of Clinical Medicine	12	1	84	2022	MDPI
Desai, Raj; Komperda, Jonathan; Elnagar, Mohammed H; Viana, Grace; Galang‐Boquiren, Maria Therese S;	Evaluation of upper airway characteristics in patients with and without sleep apnea using cone‐beam computed tomography and computational fluid dynamics	OK	Orthodontics & Craniofacial Research	26		164-170	2023	Wiley Online Library
Jadoul, Mathilde; Albert, Adelin; Maes, Nathalie; Poirrier, Robert; Poirrier, Anne‐Lise; Bruwier, Annick;	Three‐dimensional cone beam computed tomography analysis of craniofacial phenotype in nonobese apneic young adults	AL?	Laryngoscope Investigative Otolaryngology	10	1	e70061	2025	Wiley Online Library
Balashova, Mariya E; Khabadze, Zurab S; Abdulkerimova, Saida M; Kulikova, Alena A; Bakaev, Yusup A; Generalova, Yulia A; Makeeva, Maria K; Tuturov, Nikolay S; Zoryan, Andrey V; Melkumyan, Timur V;	The Analysis of Modified Algorithm to the Assessment of Upper Airway Morphology: A CBCT Study	OK	Journal of International Dental and Medical Research	16	3	1135-1140	2023	Ectodermal Dysplasia Group-Turkey
Chu, Guang; Zhang, Rongzhao; He, Yingqing; Ng, Chun Hown; Gu, Min; Leung, Yiu Yan; He, Hong; Yang, Yanqi;	Deep learning models for automatic upper airway segmentation and minimum cross-sectional area localisation in two-dimensional images	It is 2D image	Bioengineering	10	8	915	2023	MDPI
Kuleli, Batuhan; Uğurlu, Mehmet;	Evaluation of the Pharyngeal Airway with Artificial Intelligence Algorithms Developed by Deep Learning from Lateral Cephalometric Image	It is Ceph	Aydın Dental Journal	10	1	2025-07-01	2024	Istanbul Aydin University
Oğuz, Fırat; Bor, Sabahattin; Khanmohammadi, Ayla; Kıranşal, Melike;	Evaluation of Condylar and Airway Volume in Skeletal Class I Patients with Different Vertical Growth Patterns	NO AI	Applied Sciences	15	5	2794	2025	MDPI
Sattur, Atul P;	Airway Changes Detected by Cone Beam Computed Tomography (CBCT) in Muscular Temporomandibular Joint Dysfunction Subjects Treated With Disclusion Time Reduction (DTR)	NO AI	Handbook of Research on T-Scan Technology Applications in Dental Medicine			1431-1546	2025	IGI Global Scientific Publishing
Liu, Chin-Nung; Kang, Kun-Tai; Yao, Chung-Chen Jane; Chen, Yunn-Jy; Lee, Pei-Lin; Weng, Wen-Chin; Hsu, Wei-Chung;	Changes in cone-beam computed tomography pediatric airway measurements after adenotonsillectomy in patients with OSA	NO AI	JAMA Otolaryngology–Head & Neck Surgery	148	7	621-629	2022	American Medical Association
Jin, Suhan; Han, Haojie; Huang, Zhiqun; Xiang, Yuandi; Du, Mingyuan; Hua, Fang; Guan, Xiaoyan; Liu, Jianguo; Chen, Fang; He, Hong;	Automatic three-dimensional nasal and pharyngeal airway subregions identification via Vision Transformer	NO CBCT	Journal of Dentistry	136		104595	2023	Elsevier
Sadry, Sanaz; Koca, Cansu G; Kurtulmuş, Hüseyin;	Cone beam computed tomography analysis results in patients with obstructive sleep apnoea syndrome	NO AI	International Journal of Clinical Practice	75	9	e14497	2021	Wiley Online Library
Dong, Wenjie; Chen, Yaosen; Li, Ankang; Mei, Xiaoguang; Yang, Yan;	Automatic detection of adenoid hypertrophy on cone-beam computed tomography based on deep learning	NO Airway	American Journal of Orthodontics and Dentofacial Orthopedics	163	4	553-560. e3	2023	Elsevier
Shujaat, Sohaib; Jazil, Omid; Willems, Holger; Van Gerven, Adriaan; Shaheen, Eman; Politis, Constantinus; Jacobs, Reinhilde;	Automatic segmentation of the pharyngeal airway space with convolutional neural network	NO CBCT	Journal of dentistry	111		103705	2021	Elsevier
Hsu, Wei‐Chung; Kang, Kun‐Tai; Yao, Chung‐Chen Jane; Chou, Chen‐Han; Weng, Wen‐Chin; Lee, Pei‐Lin; Chen, Yunn‐Jy;	Evaluation of upper airway in children with obstructive sleep apnea using cone‐beam computed tomography	OK, Child	The Laryngoscope	131	3	680-685	2021	Wiley Online Library
Cokim, Stephen; Ghaly, Joshua;	Using Machine-Learning to Predict Sleep-Disordered Breathing Diagnosis From Medical Comorbidities and Craniofacial Features	NO CBCT	Cureus	15	5		2023	Cureus
Masoud, Ahmed I; Alwadei, Abdurahman H; Gowharji, Lena F; Park, Chang G; Carley, David W;	Relating three‐dimensional airway measurements to the apnea‐hypopnea index in pediatric sleep apnea patients	NO AI	Orthodontics & Craniofacial Research	24	1	137-146	2021	Wiley Online Library
Mupparapu, Mel; Shi, Katherine J; Lo, Angela D; Setzer, Frank C;	Novel 3D segmentation for reliable volumetric assessment of the nasal airway: a CBCT study.	OK, I think?	Quintessence international	52	2		2021
Chen, Hui; Lv, Tao; Luo, Qing; Li, Lei; Wang, Qing; Li, Yanzhong; Zhou, Debo; Emami, Elham; Schmittbuhl, Matthieu; van der Stelt, Paul;	Reliability and accuracy of a semi-automatic segmentation protocol of the nasal cavity using cone beam computed tomography in patients with sleep apnea	NO CBCT	Clinical Oral Investigations	27	11	6813-6821	2023	Springer
Balashova, ME; Khabadze, ZS;	Automated upper airway assessment in children based on artificial intelligence	NO CBCT	ББК 1 А28			38	2022
Tripathi, Arvind; Gupta, Ashutosh; Sarkar, Sabyasachi; Tripathi, Suryakant; Gupta, Narendra;	Changes in upper airway volume in edentulous obstructive sleep apnea patients treated with modified mandibular advancement device	NO AI	Journal of Prosthodontics	25	6	453-458	2016	Wiley Online Library
Zreaqat, Maen; Hassan, Rozita; Alforaidi, Sahal; Kassim, Nur Karyatee;	Effects of rapid maxillary expansion on upper airway parameters in OSA children with maxillary restriction: A CBCT study	NO AI	Pediatric Pulmonology	59	10	2490-2498	2024	Wiley Online Library
Takeuchi, Akiko; Hyodoh, Hideki; Matoba, Kotaro; Murakami, Manabu; Kudo, Kohsuke; Minowa, Kazuyuki;	Evaluation of oral air space volume in obstructive sleep apnea syndrome using clinical and postmortem CT imaging	It is CT & NO AI	Oral Radiology			2025-08-01	2022	Springer
Zan, Xin; Wang, Di; Song, Changyue; Liu, Feng; Xian, Xiaochen; Berry, Richard;	Weakly Supervised Deep Learning for Monitoring Sleep Apnea Severity Using Coarsegrained Labels	NO CBCT	IEEE Transactions on Automation Science and Engineering				2025	IEEE
Mini, Andreas Helmuth Iti; Wegner, Hannes; Lonic, Daniel; Loeffelbein, Denys J;	Cone beam computed tomography based upper airway measurement after orthognathic surgery: a comparative evaluation of different imaging software	OK	Scientific Reports	15	1	6638	2025	Nature Publishing Group UK London
Jeong, Yunho; Nang, Yeeyeewin; Zhao, Zhihe;	Automated evaluation of upper airway obstruction based on deep learning	NO CBCT	BioMed Research International	2023	1	8231425	2023	Wiley Online Library
Kang, Kun‐Tai; Chen, Yunn‐Jy; Weng, Wen‐Chin; Hsiao, Hung‐Ta; Lee, Pei‐Lin; Hsu, Wei‐Chung;	Minimal to Mean Airway Area Ratio of the Pharynx: A Novel Predictor of Pediatric Obstructive Sleep Apnea in Three‐Dimensional Imaging	NO AI	Otolaryngology–Head and Neck Surgery				2025	Wiley Online Library
Park, June-Young; Shin, Hye-Rim; Kim, Tae-Joon;	OSA-NET: An Efficient Convolutional Neural Network for OSA Diagnosis Screening Tool	NO CBCT	2023 Twelfth International Conference on Image Processing Theory, Tools and Applications (IPTA)			2025-06-01	2023	IEEE
Tanellari, Olja; Alushi, Adela; Ghanim, Sara; Balcos, Carina; Cioloca, Daniel Petru; Zetu, Irina Nicoleta;	A Comprehensive Analysis of the Interrelationship Between Craniofacial Variables in Cephalometric Analysis and Obstructive Sleep Apnea (OSA)	It is Ceph	Journal of Clinical Medicine	14	6	1963	2025	MDPI
Gao, Hongyong; Song, Weibo; Cui, Shulin; Zhou, Baokang; Tan, Huachao; Wang, Qiang;	RELA_Net: Upper airway CBCT image segmentation model based on receptive field expansion and large-kernel attention	OK, I think?	IEEE Access				2024	IEEE
Süküt, Yağızalp; Yurdakurban, Ebru; Duran, Gökhan Serhat;	Accuracy of deep learning-based upper airway segmentation	NO CBCT	Journal of Stomatology, Oral and Maxillofacial Surgery	126	2	102048	2025	Elsevier
Marco‐Pitarch, Rocío; García‐Selva, Marina; Plaza‐Espín, Andrés; Puertas‐Cuesta, Javier; Agustín‐Panadero, Rubén; Fernández‐Julián, Enrique; Marco‐Algarra, Jaime; Fons‐Font, Antonio;	Dimensional analysis of the upper airway in obstructive sleep apnoea syndrome patients treated with mandibular advancement device: A bi‐and three‐dimensional evaluation	NO AI	Journal of Oral Rehabilitation	48	8	927-936	2021	Wiley Online Library
Chen, Hui; Van Eijnatten, Maureen; Wolff, Jan; De Lange, Jan; Van Der Stelt, Paul F; Lobbezoo, Frank; Aarab, Ghizlane;	Reliability and accuracy of three imaging software packages used for 3D analysis of the upper airway on cone beam computed tomography images	OK, I think?	Dentomaxillofacial Radiology	46	6	20170043	2017	Oxford University Press
Cho, Ha-Nul; Gwon, Eunseo; Kim, Kyung-A; Baek, Seung-Hak; Kim, Namkug; Kim, Su-Jung;	Accuracy of convolutional neural networks-based automatic segmentation of pharyngeal airway sections according to craniofacial skeletal pattern	NO CBCT	American Journal of Orthodontics and Dentofacial Orthopedics	162	2	e53-e62	2022	Elsevier
Feng, Xin;	Image-based analyses of morphology and function in the upper airway of orthodontic patients	NO AI, CBCT?					2021	The University of Bergen
Abbady, Al; Aly, Nora; Seifeldin, Nouran Fouad;	Reliability of different CBCT software programs in assessment of the upper airway spaces.	OK, I think?	Egyptian Dental Journal	70	1	45-52	2024	The Egyptian Dental Association (EDA)

## Sheet: Strings
“artificial intelligence” OR “machine learning” OR “deep learning” AND “CBCT” OR “cone beam computed tomography” AND “airway” OR “upper airway” OR “pharyngeal airway” AND “sleep-disordered breathing” OR “obstructive sleep apnea” OR “OSA”).
For Manual search ("artificial intelligence" OR "deep learning" AND “CBCT airway” AND "obstructive sleep apnea" OR “OSA”)
For OVID:
1. exp Artificial Intelligence/ OR exp Machine Learning/ OR exp Deep Learning/ OR ("artificial intelligence" OR "machine learning" OR "deep learning").mp.
2. exp Cone-Beam Computed Tomography/ OR ("cone beam computed tomography" OR CBCT).mp.
3. exp Pharynx/ OR exp Airway/ OR ("upper airway" OR "pharyngeal airway").mp.
4. exp Sleep Apnea, Obstructive/
OR ("obstructive sleep apnea" OR OSA OR "sleep-disordered breathing").mp.
For Scopus: ("artificial intelligence" OR "machine learning" OR "deep learning")AND("cone beam computed tomography" OR CBCT)
AND ("upper airway" OR "pharyngeal airway" OR airway)AND ("obstructive sleep apnea" OR OSA OR "sleep-disordered breathing")
For Pubmed: ("artificial intelligence" OR "machine learning" OR "deep learning")AND ("cone beam computed tomography" OR CBCT) AND
("upper airway" OR "pharyngeal airway") AND ("obstructive sleep apnea" OR OSA)
String

## Sheet: Scopus, 4 out of 200
Scopus 200, 4 Ref By Asmaa
Authors	Author full names	Author(s) ID	Title		Year	Source title	Volume	Issue	Art. No.	Page start	Page end	Page count	Cited by	DOI	Link	Document Type	Publication Stage	Open Access	Source	EID
Ross M.; Fonseca P.; Overeem S.; Vasko R.; Cerny A.; Shaw E.; Anderer P.	Ross, Marco (37035019000); Fonseca, Pedro (8314466800); Overeem, Sebastiaan (6701337790); Vasko, Ray (57522876600); Cerny, Andreas (57202806798); Shaw, Edmund (57226735779); Anderer, Peter (55637018700)	37035019000; 8314466800; 6701337790; 57522876600; 57202806798; 57226735779; 55637018700	Autonomic arousal detection and cardio-respiratory sleep staging improve the accuracy of home sleep apnea tests	NO CBCT	2023	Frontiers in Physiology	14		1254679				2	10.3389/fphys.2023.1254679	https://www.scopus.com/inward/record.uri?eid=2-s2.0-85170101895&doi=10.3389%2ffphys.2023.1254679&partnerID=40&md5=ffaf2a84dac224a9cbf8516663bb03f3	Article	Final	All Open Access; Gold Open Access; Green Open Access	Scopus	2-s2.0-85170101895
Cabrera A.J.; Tapia I.E.	Cabrera, Agustin J. (58522105700); Tapia, Ignacio E. (6603245081)	58522105700; 6603245081	Pediatric pulmonology year in review 2022: Sleep medicine	Review	2023	Pediatric Pulmonology	58	11		3003	3012	9	1	10.1002/ppul.26622	https://www.scopus.com/inward/record.uri?eid=2-s2.0-85166620635&doi=10.1002%2fppul.26622&partnerID=40&md5=3a836580c50be2b97e8120ace7de6f2c	Review	Final	All Open Access; Hybrid Gold Open Access	Scopus	2-s2.0-85166620635
Gurgel M.L.; Junior C.C.; Cevidanes L.H.S.; de Barros Silva P.G.; Carvalho F.S.R.; Kurita L.M.; Cunha T.C.A.; Dal Fabbro C.; Costa F.W.G.	Gurgel, Marcela Lima (57219413714); Junior, Cauby Chaves (57226305200); Cevidanes, Lucia Helena Soares (57203195356); de Barros Silva, Paulo Goberlânio (56117894100); Carvalho, Francisco Samuel Rodrigues (55569799700); Kurita, Lúcio Mitsuo (14828148900); Cunha, Thays Crosara Abrahão (36875944500); Dal Fabbro, Cibele (6504599395); Costa, Fabio Wildson Gurgel (55323295200)	57219413714; 57226305200; 57203195356; 56117894100; 55569799700; 14828148900; 36875944500; 6504599395; 55323295200	Methodological parameters for upper airway assessment by cone-beam computed tomography in adults with obstructive sleep apnea: a systematic review of the literature and meta-analysis	SR	2023	Sleep and Breathing	27	1		1	30	29	16	10.1007/s11325-022-02582-6	https://www.scopus.com/inward/record.uri?eid=2-s2.0-85125761010&doi=10.1007%2fs11325-022-02582-6&partnerID=40&md5=93643916def969a0a6396beabf4f6176	Review	Final	All Open Access; Green Open Access	Scopus	2-s2.0-85125761010
Aras D.; Birgül E.; Görenek B.; Gürkaş E.; Özdemir A.Ö.; Topçuoğlu M.A.; Yavuz E.; Zoghi M.	Aras, Dursun (56060952700); Birgül, Erdem (57871450100); Görenek, Bülent (7004714353); Gürkaş, Erdem (35271632300); Özdemir, Atilla Özcan (7006505099); Topçuoğlu, Mehmet Akif (7004570465); Yavuz, Erdinç (55754973100); Zoghi, Mehdi (7003384233)	56060952700; 57871450100; 7004714353; 35271632300; 7006505099; 7004570465; 55754973100; 7003384233	Understanding the Burden of Atrial Fibrillation and Importance of Screening: A Global Perspective and Recommendations for Turkey	NR	2022	Anatolian Journal of Cardiology	26	9		673	684	11	4	10.5152/AnatolJCardiol.2022.1689	https://www.scopus.com/inward/record.uri?eid=2-s2.0-85137138613&doi=10.5152%2fAnatolJCardiol.2022.1689&partnerID=40&md5=f9dd6a84ac0f1cece004393ab831a907	Review	Final	All Open Access; Green Open Access; Hybrid Gold Open Access	Scopus	2-s2.0-85137138613
Anderer P.; Ross M.; Cerny A.; Vasko R.; Shaw E.; Fonseca P.	Anderer, Peter (55637018700); Ross, Marco (37035019000); Cerny, Andreas (57202806798); Vasko, Ray (57522876600); Shaw, Edmund (57226735779); Fonseca, Pedro (8314466800)	55637018700; 37035019000; 57202806798; 57522876600; 57226735779; 8314466800	Overview of the hypnodensity approach to scoring sleep for polysomnography and home sleep testing	NR	2023	Frontiers in Sleep	2		1163477				7	10.3389/frsle.2023.1163477	https://www.scopus.com/inward/record.uri?eid=2-s2.0-85174874888&doi=10.3389%2ffrsle.2023.1163477&partnerID=40&md5=a316ceb6c87bdfdbc4f85b99db50f926	Review	Final	All Open Access; Gold Open Access; Green Open Access	Scopus	2-s2.0-85174874888
Mamedov A.A.; Timoschenko T.V.; Slynko A.Y.	Mamedov, A.A. (59151985800); Timoschenko, T.V. (57935699100); Slynko, A.Y. (57935765200)	59151985800; 57935699100; 57935765200	Cephalometric CBCT analysis of the upper airways; [Tsefalometricheskii analiz prosveta verkhnikh dykhatel'nykh putei s pomoshch'yu konusno-luchevoi komp'yuternoi tomografii]	It is Ceph CBCT & NO AI	2022	Stomatologiia	101	5		31	36	5	1	10.17116/stomat202210105131	https://www.scopus.com/inward/record.uri?eid=2-s2.0-85140280197&doi=10.17116%2fstomat202210105131&partnerID=40&md5=c6348bbdd6d406c3b9858cde2a38f597	Review	Final		Scopus	2-s2.0-85140280197
Borsky M.; Serwatko M.; Arnardottir E.S.; Mallett J.	Borsky, Michal (55444362400); Serwatko, Marta (57221419172); Arnardottir, Erna S. (26530825300); Mallett, Jacky (55224333500)	55444362400; 57221419172; 26530825300; 55224333500	Toward Sleep Study Automation: Detection Evaluation of Respiratory-Related Events	NO CBCT	2022	IEEE Journal of Biomedical and Health Informatics	26	7		3418	3426	8	5	10.1109/JBHI.2022.3159727	https://www.scopus.com/inward/record.uri?eid=2-s2.0-85126532044&doi=10.1109%2fJBHI.2022.3159727&partnerID=40&md5=20cdbc67a97233503d27ba5b9932f908	Article	Final		Scopus	2-s2.0-85126532044
del Campo F.; Arroyo C.A.; Zamarrón C.; Álvarez D.	del Campo, Félix (35950129500); Arroyo, C. Ainhoa (57190438959); Zamarrón, Carlos (7004670497); Álvarez, Daniel (57220509200)	35950129500; 57190438959; 7004670497; 57220509200	Diagnosis of Obstructive Sleep Apnea in Patients with Associated Comorbidity	NO AI, NO CBCT	2022	Advances in Experimental Medicine and Biology	1384			43	61	18	4	10.1007/978-3-031-06413-5_4	https://www.scopus.com/inward/record.uri?eid=2-s2.0-85139477106&doi=10.1007%2f978-3-031-06413-5_4&partnerID=40&md5=487864d98f281efb9a55dc45294d857c	Book chapter	Final		Scopus	2-s2.0-85139477106
Moore N.C.	Moore, Norman C. (7202879740)	7202879740	Special Issue: Mild Cognitive Impairment	NR	2023	Clinical EEG and Neuroscience	54	1		3			0	10.1177/15500594221132662	https://www.scopus.com/inward/record.uri?eid=2-s2.0-85142870415&doi=10.1177%2f15500594221132662&partnerID=40&md5=f958a8aeddb23f3adb427db4c8d800cb	Editorial	Final		Scopus	2-s2.0-85142870415
Li K.; Guilleminault C.	Li, Kasey (7404988870); Guilleminault, Christian (57204891898)	7404988870; 57204891898	Maxillomandibular Advancement for OSA: Serious Complications and Failures; [Maxillomandibular Advancement for OSA: Serious Complications and Failures]	NO AI, NO CBCT	2022	L' Orthodontie francaise	93			61	73	12	1	10.1684/orthodfr.2022.88	https://www.scopus.com/inward/record.uri?eid=2-s2.0-85146922685&doi=10.1684%2forthodfr.2022.88&partnerID=40&md5=dd5561fc2d442a6a0292a6c5773d9856	Article	Final		Scopus	2-s2.0-85146922685
Xie J.S.; Donaldson L.; Margolin E.	Xie, Jim Shenchu (57225214208); Donaldson, Laura (57193530636); Margolin, Edward (23094884800)	57225214208; 57193530636; 23094884800	Papilledema: A review of etiology, pathophysiology, diagnosis, and management	NR & Review	2022	Survey of Ophthalmology	67	4		1135	1159	24	46	10.1016/j.survophthal.2021.11.007	https://www.scopus.com/inward/record.uri?eid=2-s2.0-85121270636&doi=10.1016%2fj.survophthal.2021.11.007&partnerID=40&md5=b97ed1998b1d3566d64d822991850b92	Review	Final		Scopus	2-s2.0-85121270636
Burian N.-M.; Sommer J.U.; Maurer J.T.; Heidbreder A.; Stuck B.A.	Burian, Nora-Maria (57205703213); Sommer, J. Ulrich (35604950900); Maurer, Joachim T. (55603028000); Heidbreder, Anna (16042294500); Stuck, Boris A. (7101774521)	57205703213; 35604950900; 55603028000; 16042294500; 7101774521	Alternative diagnostic procedures in respiratory sleep medicine; [Alternative diagnostische Verfahren in der respiratorischen Schlafmedizin]	NO AI, NO CBCT	2024	Somnologie	28	4		268	276	8	1	10.1007/s11818-024-00480-5	https://www.scopus.com/inward/record.uri?eid=2-s2.0-85202021683&doi=10.1007%2fs11818-024-00480-5&partnerID=40&md5=54e7fed24015fa50df01a39232463127	Article	Final		Scopus	2-s2.0-85202021683
Kim J.-E.; Hwang K.-J.; Kim S.-W.; Liu S.Y.-C.; Kim S.-J.	Kim, Jung-Eun (57218199086); Hwang, Kyoung-Jin (56357078600); Kim, Sung-Wan (56484868100); Liu, Stanley Yung-Chuan (56489132500); Kim, Su-Jung (57039799500)	57218199086; 56357078600; 56484868100; 56489132500; 57039799500	Correlation between craniofacial changes and respiratory improvement after nasomaxillary skeletal expansion in pediatric obstructive sleep apnea patients	NO AI, NO CBCT	2022	Sleep and Breathing	26	2		585	594	9	9	10.1007/s11325-021-02426-9	https://www.scopus.com/inward/record.uri?eid=2-s2.0-85126005025&doi=10.1007%2fs11325-021-02426-9&partnerID=40&md5=06c112ceef424aea68c50611aa153efc	Article	Final		Scopus	2-s2.0-85126005025
Kois D.E.; Kois J.C.	Kois, Dean E. (24503676300); Kois, John C. (7004196275)	24503676300; 7004196275	The buccal corridor as a possible morphological risk indicator for sleep disordered breathing	NO AI, NO CBCT	2023	Journal of Esthetic and Restorative Dentistry	35	5		720	726	6	0	10.1111/jerd.13054	https://www.scopus.com/inward/record.uri?eid=2-s2.0-85158898252&doi=10.1111%2fjerd.13054&partnerID=40&md5=eca6a63f55ce12d6e4ff54a318333fc9	Article	Final		Scopus	2-s2.0-85158898252
Lisik D.; Zou D.	Lisik, Daniil (57237727500); Zou, Ding (37022266600)	57237727500; 37022266600	Treatable Traits-Based Pharmacologic Treatment of Sleep Apnea	NO AI, NO CBCT	2025	Sleep Medicine Clinics	20	1		103	114	11	1	10.1016/j.jsmc.2024.10.002	https://www.scopus.com/inward/record.uri?eid=2-s2.0-85211332293&doi=10.1016%2fj.jsmc.2024.10.002&partnerID=40&md5=9439aeac5caa7fd1224b9baf788050da	Review	Final		Scopus	2-s2.0-85211332293
Dietz-Terjung S.; Martin A.R.; Finnsson E.; Ágústsson J.S.; Helgason S.; Helgadóttir H.; Welsner M.; Taube C.; Weinreich G.; Schöbel C.	Dietz-Terjung, Sarah (57210365673); Martin, Amelie Ricarda (57222010710); Finnsson, Eysteinn (57209796797); Ágústsson, Jón Skínir (14621516500); Helgason, Snorri (57222004457); Helgadóttir, Halla (56496758500); Welsner, Matthias (12773487700); Taube, Christian (7006506758); Weinreich, Gerhard (24825817900); Schöbel, Christoph (36952594700)	57210365673; 57222010710; 57209796797; 14621516500; 57222004457; 56496758500; 12773487700; 7006506758; 24825817900; 36952594700	Proof of principle study: diagnostic accuracy of a novel algorithm for the estimation of sleep stages and disease severity in patients with sleep-disordered breathing based on actigraphy and respiratory inductance plethysmography	NO CBCT	2021	Sleep and Breathing	25	4		1945	1952	7	13	10.1007/s11325-021-02316-0	https://www.scopus.com/inward/record.uri?eid=2-s2.0-85100948046&doi=10.1007%2fs11325-021-02316-0&partnerID=40&md5=e471e6d36df5788a97fac4dd90ee9c39	Article	Final	All Open Access; Green Open Access; Hybrid Gold Open Access	Scopus	2-s2.0-85100948046
Gozal D.	Gozal, David (34975080100)	34975080100	Diagnostic approaches to respiratory abnormalities in craniofacial syndromes	NO AI, NO CBCT	2021	Seminars in Fetal and Neonatal Medicine	26	6	101292				0	10.1016/j.siny.2021.101292	https://www.scopus.com/inward/record.uri?eid=2-s2.0-85115760557&doi=10.1016%2fj.siny.2021.101292&partnerID=40&md5=e6eaf9327ea17752a0d5f47ead04df68	Review	Final		Scopus	2-s2.0-85115760557
Ferrell A.	Ferrell, Ashley (57907488400)	57907488400	25th IFSO World Congress Silver Anniversary	NR	2022	Obesity Surgery	32			39	1044	1005	2	10.1007/s11695-022-06204-8	https://www.scopus.com/inward/record.uri?eid=2-s2.0-85138804609&doi=10.1007%2fs11695-022-06204-8&partnerID=40&md5=b0f054d8ac8e528091a4d01bae3b2be7	Article	Final	All Open Access; Bronze Open Access; Green Open Access	Scopus	2-s2.0-85138804609
Niu X.; Moland J.; Pedersen T.K.; Bilgrau A.E.; Cattaneo P.M.; Glerup M.; Stoustrup P.	Niu, Xiaowen (57216884227); Moland, Julianne (57646381600); Pedersen, Thomas Klit (7202189725); Bilgrau, Anders Ellern (55503521700); Cattaneo, Paolo M. (7005873384); Glerup, Mia (55650097400); Stoustrup, Peter (23996131200)	57216884227; 57646381600; 7202189725; 55503521700; 7005873384; 55650097400; 23996131200	Restricted upper airway dimensions in patients with dentofacial deformity from juvenile idiopathic arthritis	NR	2022	Pediatric Rheumatology	20	1	32				6	10.1186/s12969-022-00691-w	https://www.scopus.com/inward/record.uri?eid=2-s2.0-85128878516&doi=10.1186%2fs12969-022-00691-w&partnerID=40&md5=1dd4e7fe56ce7e8de1d179e53ae32abd	Article	Final	All Open Access; Gold Open Access; Green Open Access	Scopus	2-s2.0-85128878516
Ganglberger W.; Krishnamurthy P.V.; Quadri S.A.; Tesh R.A.; Bucklin A.A.; Adra N.; Da Silva Cardoso M.; Leone M.J.; Hemmige A.; Rajan S.; Panneerselvam E.; Paixao L.; Higgins J.; Ayub M.A.; Shao Y.-P.; Coughlin B.; Sun H.; Ye E.M.; Cash S.S.; Thompson B.T.; Akeju O.; Kuller D.; Thomas R.J.; Westover M.B.	Ganglberger, Wolfgang (57196235025); Krishnamurthy, Parimala Velpula (57316971600); Quadri, Syed A. (57193725465); Tesh, Ryan A. (57218187387); Bucklin, Abigail A. (57216638560); Adra, Noor (57217461109); Da Silva Cardoso, Madalena (57222421937); Leone, Michael J. (57216632348); Hemmige, Aashritha (57317117300); Rajan, Subapriya (57316971700); Panneerselvam, Ezhil (57218188747); Paixao, Luis (371…	57196235025; 57316971600; 57193725465; 57218187387; 57216638560; 57217461109; 57222421937; 57216632348; 57317117300; 57316971700; 57218188747; 37112865800; 57317402400; 57222011812; 57202093731; 57218397661; 57201066109; 57196149959; 7004567776; 57225700756; 57196402615; 57194795087; 56752139000; 6602591667	Sleep staging in the ICU with heart rate variability and breathing signals. An exploratory cross-sectional study using deep neural networks	NR	2023	Frontiers in Network Physiology	3		1120390				11	10.3389/fnetp.2023.1120390	https://www.scopus.com/inward/record.uri?eid=2-s2.0-85164213215&doi=10.3389%2ffnetp.2023.1120390&partnerID=40&md5=304159ba65afd70316e6b990b996a4c4	Article	Final	All Open Access; Gold Open Access; Green Open Access	Scopus	2-s2.0-85164213215
Pépin J.-L.; Eastwood P.; Eckert D.J.	Pépin, Jean-Louis (57203591408); Eastwood, Peter (7004916080); Eckert, Danny J. (7004986642)	57203591408; 7004916080; 7004986642	Novel avenues to approach non-CPAP therapy and implement comprehensive obstructive sleep apnoea care	NR	2022	The European respiratory journal	59	6					41	10.1183/13993003.01788-2021	https://www.scopus.com/inward/record.uri?eid=2-s2.0-85126892947&doi=10.1183%2f13993003.01788-2021&partnerID=40&md5=82b00e4a1b507fc5f32b6ff5d3d905f5	Review	Final	All Open Access; Bronze Open Access	Scopus	2-s2.0-85126892947
Chan C.-H.; Tsai C.-Y.; Lai J.-P.; Lin S.-S.; Chang Y.-J.	Chan, Chia-Hsuan (58170846500); Tsai, Chi-Yu (57205322087); Lai, Jui-Pin (57211112376); Lin, Shiu-Shiung (36006872100); Chang, Yu-Jen (57202545991)	58170846500; 57205322087; 57211112376; 36006872100; 57202545991	Assessing the Impact of Transcutaneous Maxillary Distraction Osteogenesis on Pharyngeal Airway Volume in Children with Cleft Lip and Palate: A 3D Evaluation Study	NO AI	2023	Journal of Personalized Medicine	13	3	543				1	10.3390/jpm13030543	https://www.scopus.com/inward/record.uri?eid=2-s2.0-85151665409&doi=10.3390%2fjpm13030543&partnerID=40&md5=0d4c70b1d065f812e11cf466e6fcc884	Article	Final	All Open Access; Gold Open Access; Green Open Access	Scopus	2-s2.0-85151665409
Lin H.-J.; Huang T.-H.; Huang H.-C.; Hsiao P.-L.; Ho W.-H.	Lin, Huan-Jan (57218371303); Huang, Tian-Hsiang (14067352500); Huang, Hui-Ci (59488441700); Hsiao, Pao-Li (59489932100); Ho, Wen-Hsien (8232303000)	57218371303; 14067352500; 59488441700; 59489932100; 8232303000	Screening prediction models using artificial intelligence for moderate-to-severe obstructive sleep apnea in patients with acute ischemic stroke	NO CBCT	2025	Journal of Stroke and Cerebrovascular Diseases	34	2	108214				0	10.1016/j.jstrokecerebrovasdis.2024.108214	https://www.scopus.com/inward/record.uri?eid=2-s2.0-85213281453&doi=10.1016%2fj.jstrokecerebrovasdis.2024.108214&partnerID=40&md5=80d22d9b9dbd41208518d2cdca6b5e79	Article	Final	All Open Access; Hybrid Gold Open Access	Scopus	2-s2.0-85213281453
Lin X.-X.; Lin P.; Yeh E.-H.; Liu G.-R.; Lien W.-C.; Fang Y.	Lin, Xin-Xue (57217683199); Lin, Phone (7403224908); Yeh, En-Hau (57191597678); Liu, Gi-Ren (35812452300); Lien, Wan-Ching (35578521700); Fang, Yuguang (58540389900)	57217683199; 7403224908; 57191597678; 35812452300; 35578521700; 58540389900	RAPIDEST: A Framework for Obstructive Sleep Apnea Detection	NO AI, NO CBCT	2023	IEEE Transactions on Neural Systems and Rehabilitation Engineering	31			387	397	10	18	10.1109/TNSRE.2022.3224474	https://www.scopus.com/inward/record.uri?eid=2-s2.0-85144006863&doi=10.1109%2fTNSRE.2022.3224474&partnerID=40&md5=5a6c7a6b2ddbbd054789e32aa91503f5	Article	Final	All Open Access; Gold Open Access	Scopus	2-s2.0-85144006863
Gao E.Y.; Tan B.K.J.; Tan N.K.W.; Ng A.C.W.; Leong Z.H.; Phua C.Q.; Loh S.R.H.; Uataya M.; Goh L.C.; Ong T.H.; Leow L.C.; Huang G.-B.; Toh S.T.	Gao, Esther Yanxin (57745715900); Tan, Benjamin Kye Jyn (57219933540); Tan, Nicole Kye Wen (57344122500); Ng, Adele Chin Wei (57208440725); Leong, Zhou Hao (57939700700); Phua, Chu Qin (56165823500); Loh, Shaun Ray Han (55799598100); Uataya, Maythad (58411007200); Goh, Liang Chye (57191830304); Ong, Thun How (7102866787); Leow, Leong Chai (50461803300); Huang, Guang-Bin (7403425167); Toh, Song Ta…	57745715900; 57219933540; 57344122500; 57208440725; 57939700700; 56165823500; 55799598100; 58411007200; 57191830304; 7102866787; 50461803300; 7403425167; 7005681914	Artificial intelligence facial recognition of obstructive sleep apnea: a Bayesian meta-analysis	NO CBCT	2025	Sleep and Breathing	29	1	36				1	10.1007/s11325-024-03173-3	https://www.scopus.com/inward/record.uri?eid=2-s2.0-85211183798&doi=10.1007%2fs11325-024-03173-3&partnerID=40&md5=aec584bbf966e8db315755a771925fce	Article	Final		Scopus	2-s2.0-85211183798
Tian W.; Li J.; Ma L.	Tian, Weihong (57698106600); Li, Jinghua (57696875400); Ma, Lan (57698410700)	57698106600; 57696875400; 57698410700	Diagnosis of Heart Failure Complicated with Sleep Apnea Syndrome by Thoracic Computerized Tomography under Artificial Intelligence Algorithm	It is CT	2022	Computational and Mathematical Methods in Medicine	2022		3795097				1	10.1155/2022/3795097	https://www.scopus.com/inward/record.uri?eid=2-s2.0-85130235091&doi=10.1155%2f2022%2f3795097&partnerID=40&md5=4a19e1891d76c51cab46d25bff273b20	Article	Final	All Open Access; Gold Open Access; Green Open Access	Scopus	2-s2.0-85130235091
Gurgel M.; Cevidanes L.; Pereira R.; Costa F.; Ruellas A.; Bianchi J.; Cunali P.; Bittencourt L.; Junior C.C.	Gurgel, Marcela (57219413714); Cevidanes, Lucia (57203195356); Pereira, Rowdley (57226307282); Costa, Fabio (55323295200); Ruellas, Antonio (6507966619); Bianchi, Jonas (56754858800); Cunali, Paulo (35336592900); Bittencourt, Lia (8406676500); Junior, Cauby Chaves (57226305200)	57219413714; 57203195356; 57226307282; 55323295200; 6507966619; 56754858800; 35336592900; 8406676500; 57226305200	Three-dimensional craniofacial characteristics associated with obstructive sleep apnea severity and treatment outcomes	NO AI, NO CBCT	2022	Clinical Oral Investigations	26	1		875	887	12	16	10.1007/s00784-021-04066-5	https://www.scopus.com/inward/record.uri?eid=2-s2.0-85111135210&doi=10.1007%2fs00784-021-04066-5&partnerID=40&md5=9e2009b84a16841cbbe52ee2022aca80	Article	Final	All Open Access; Green Open Access	Scopus	2-s2.0-85111135210
Chung S.; Shamim-Uzzaman Q.A.	Chung, Steve (59527618400); Shamim-Uzzaman, Q. Afifa (6506796383)	59527618400; 6506796383	Sleep innovations in the 21st century	NR	2025	Innovations in Healthcare in the 21st Century				137	152	15	0		https://www.scopus.com/inward/record.uri?eid=2-s2.0-85215954376&partnerID=40&md5=ff7b3f7ef2a5885bb6ea750912e972bc	Book chapter	Final		Scopus	2-s2.0-85215954376
Wu Y.; Chen C.; Han F.; Chen W.	Wu, Yonglin (57224508417); Chen, Chen (57257578500); Han, Fang (57225658899); Chen, Wei (57087429900)	57224508417; 57257578500; 57225658899; 57087429900	Research progress on the application of novel sensing technologies for sleep-related breathing disorder monitoring at home	NO CBCT	2022	Sheng wu yi xue gong cheng xue za zhi = Journal of biomedical engineering = Shengwu yixue gongchengxue zazhi	39	4		798	805	7	1	10.7507/1001-5515.202112066	https://www.scopus.com/inward/record.uri?eid=2-s2.0-85136733016&doi=10.7507%2f1001-5515.202112066&partnerID=40&md5=727f564786a4109d4878a1eb7ed1d594	Article	Final		Scopus	2-s2.0-85136733016
Balci M.; Tasdemir S.; Ozmen G.; Golcuk A.	Balci, Mehmet (57532856400); Tasdemir, Sakir (23767567700); Ozmen, Guzin (56246815200); Golcuk, Adem (57189995874)	57532856400; 23767567700; 56246815200; 57189995874	Machine Learning-Based Detection of Sleep-Disordered Breathing Type Using Time and Time-Frequency Features	NO CBCT	2022	Biomedical Signal Processing and Control	73		103402				8	10.1016/j.bspc.2021.103402	https://www.scopus.com/inward/record.uri?eid=2-s2.0-85120652259&doi=10.1016%2fj.bspc.2021.103402&partnerID=40&md5=7ef32efc733ae39373e0c5e6b47f0634	Article	Final		Scopus	2-s2.0-85120652259
Xu Y.; Ou Q.; Cheng Y.; Lao M.; Pei G.	Xu, Yanxia (57225104528); Ou, Qiong (22941592300); Cheng, Yilu (57222622382); Lao, Miaochan (56640954100); Pei, Guo (57553930900)	57225104528; 22941592300; 57222622382; 56640954100; 57553930900	Comparative study of a wearable intelligent sleep monitor and polysomnography monitor for the diagnosis of obstructive sleep apnea	NO CBCT	2023	Sleep and Breathing	27	1		205	212	7	29	10.1007/s11325-022-02599-x	https://www.scopus.com/inward/record.uri?eid=2-s2.0-85127302252&doi=10.1007%2fs11325-022-02599-x&partnerID=40&md5=a17d9439dcf3251dacbd4c545b3f0656	Article	Final	All Open Access; Green Open Access; Hybrid Gold Open Access	Scopus	2-s2.0-85127302252
Al-Somairi M.A.A.; Zheng B.; Almaqrami B.S.; Al-Worafi N.A.; Alyafrusee E.S.; Al-Tayar B.; Al-Rokhami R.K.; Al-Warafi L.A.; Alhashimi N.; Xu H.; Liu Y.	Al-Somairi, Majedh Abdo Ali (57215125565); Zheng, Bowen (56492113400); Almaqrami, Bushra Sufyan (57201432267); Al-Worafi, Naseem Ali (57218536178); Alyafrusee, Enas Senan (57222194503); Al-Tayar, Barakat (57907308700); Al-Rokhami, Remsh K. (57218371861); Al-Warafi, Leena Ali (58289686500); Alhashimi, Najah (57189898001); Xu, Hao (59316668500); Liu, Yi (57218414375)	57215125565; 56492113400; 57201432267; 57218536178; 57222194503; 57907308700; 57218371861; 58289686500; 57189898001; 59316668500; 57218414375	Correlation between the three-dimensional hyoid bone parameters and pharyngeal airway dimensions in different sagittal and vertical malocclusions	NO AI	2024	Journal of Stomatology, Oral and Maxillofacial Surgery	125	5	101994				1	10.1016/j.jormas.2024.101994	https://www.scopus.com/inward/record.uri?eid=2-s2.0-85203291843&doi=10.1016%2fj.jormas.2024.101994&partnerID=40&md5=adf309e56ed1e9530bcbb32bfca98abe	Article	Final		Scopus	2-s2.0-85203291843
Le V.L.; Kim D.; Cho E.; Jang H.; Reyes R.D.; Kim H.; Lee D.; Yoon I.-Y.; Hong J.; Kim J.-W.	Le, Vu Linh (58111375500); Kim, Daewoo (58522670300); Cho, Eunsung (58111399400); Jang, Hyeryung (37461668700); Reyes, Roben Delos (59434763300); Kim, Hyunggug (58111386800); Lee, Dongheon (57457912800); Yoon, In-Young (7004877928); Hong, Joonki (57192080702); Kim, Jeong-Whun (9235705200)	58111375500; 58522670300; 58111399400; 37461668700; 59434763300; 58111386800; 57457912800; 7004877928; 57192080702; 9235705200	Real-Time Detection of Sleep Apnea Based on Breathing Sounds and Prediction Reinforcement Using Home Noises: Algorithm Development and Validation	NO CBCT	2023	Journal of Medical Internet Research	25		e44818				14	10.2196/44818	https://www.scopus.com/inward/record.uri?eid=2-s2.0-85148550048&doi=10.2196%2f44818&partnerID=40&md5=9b2fce7ca0b56a3d6c60b8fd0f1e20d6	Article	Final	All Open Access; Gold Open Access; Green Open Access	Scopus	2-s2.0-85148550048
Brennan H.L.; Kirby S.D.	Brennan, Hannah L. (57639045800); Kirby, Simon D. (7102236892)	57639045800; 7102236892	Barriers of artificial intelligence implementation in the diagnosis of obstructive sleep apnea	NO CBCT	2022	Journal of Otolaryngology - Head and Neck Surgery	51	1	16				18	10.1186/s40463-022-00566-w	https://www.scopus.com/inward/record.uri?eid=2-s2.0-85128816149&doi=10.1186%2fs40463-022-00566-w&partnerID=40&md5=3fa4e7ced2b8153358125bd93328aa96	Review	Final	All Open Access; Gold Open Access; Green Open Access	Scopus	2-s2.0-85128816149
Mateika J.H.	Mateika, Jason H. (7004250183)	7004250183	Respiratory effort and hypertension in obstructive sleep apnoea	NO AI, NO CBCT	2023	European Respiratory Journal	61	3	2202421				1	10.1183/13993003.02421-2022	https://www.scopus.com/inward/record.uri?eid=2-s2.0-85149297047&doi=10.1183%2f13993003.02421-2022&partnerID=40&md5=9dc4ee212fb55ff646f54d52e19b43f2	Editorial	Final		Scopus	2-s2.0-85149297047
Brennan H.L.; Kirby S.D.	Brennan, Hannah L. (57639045800); Kirby, Simon D. (7102236892)	57639045800; 7102236892	The role of artificial intelligence in the treatment of obstructive sleep apnea	NO CBCT	2023	Journal of Otolaryngology - Head and Neck Surgery	52	1	7				21	10.1186/s40463-023-00621-0	https://www.scopus.com/inward/record.uri?eid=2-s2.0-85147461272&doi=10.1186%2fs40463-023-00621-0&partnerID=40&md5=bff719a815a3102f77cfb7ad83c0a73e	Review	Final	All Open Access; Gold Open Access; Green Open Access	Scopus	2-s2.0-85147461272
Mendelson M.; Duval J.; Bettega F.; Tamisier R.; Baillieul S.; Bailly S.; Pépin J.-L.	Mendelson, Monique (55058428200); Duval, Jeremy (58197018000); Bettega, François (57344230100); Tamisier, Renaud (6601974715); Baillieul, Sébastien (56114942200); Bailly, Sébastien (55359467000); Pépin, Jean-Louis (57203591408)	55058428200; 58197018000; 57344230100; 6601974715; 56114942200; 55359467000; 57203591408	The individual and societal prices of non-adherence to continuous positive airway pressure, contributors, and strategies for improvement	NR	2023	Expert Review of Respiratory Medicine	17	4		305	317	12	12	10.1080/17476348.2023.2202853	https://www.scopus.com/inward/record.uri?eid=2-s2.0-85153585767&doi=10.1080%2f17476348.2023.2202853&partnerID=40&md5=3ec72d910e3d98cb61b8daf45e749f22	Review	Final		Scopus	2-s2.0-85153585767
Chan A.H.Y.; Pleasants R.A.; Dhand R.; Tilley S.L.; Schworer S.A.; Costello R.W.; Merchant R.	Chan, Amy H. Y. (55337510300); Pleasants, Roy A. (56661122300); Dhand, Rajiv (7006475019); Tilley, Stephen L. (7006059548); Schworer, Stephen A. (51964654700); Costello, Richard W. (7101602656); Merchant, Rajan (57040685500)	55337510300; 56661122300; 7006475019; 7006059548; 51964654700; 7101602656; 57040685500	Digital Inhalers for Asthma or Chronic Obstructive Pulmonary Disease: A Scientific Perspective	NR	2021	Pulmonary Therapy	7	2		345	376	31	48	10.1007/s41030-021-00167-4	https://www.scopus.com/inward/record.uri?eid=2-s2.0-85112290286&doi=10.1007%2fs41030-021-00167-4&partnerID=40&md5=2c8e3c7189d72a1a016dedbb55bce379	Review	Final	All Open Access; Gold Open Access; Green Open Access	Scopus	2-s2.0-85112290286
Wang X.; Chen H.; Jia L.; Xu X.; Guo J.	Wang, Xiaoya (57207742511); Chen, Hui (57189602642); Jia, Lu (59087715500); Xu, Xin (57212181588); Guo, Jing (7404488924)	57207742511; 57189602642; 59087715500; 57212181588; 7404488924	The relationship between three-dimensional craniofacial and upper airway anatomical variables and severity of obstructive sleep apnoea in adults	NO AI	2022	European Journal of Orthodontics	44	1		78	85	7	14	10.1093/ejo/cjab014	https://www.scopus.com/inward/record.uri?eid=2-s2.0-85123875534&doi=10.1093%2fejo%2fcjab014&partnerID=40&md5=3045a25be89518f2e6f335ab5ef253d7	Article	Final		Scopus	2-s2.0-85123875534
Feng Y.; Xie Q.; Yang X.; Ming X.; Chen X.	Feng, Yiwei (59184548600); Xie, Qiang (57225105962); Yang, Xiuping (57202872072); Ming, Xiaoping (57219658347); Chen, Xiong (26659548100)	59184548600; 57225105962; 57202872072; 57219658347; 26659548100	The effect of torus tubarius size on upper airway aerodynamics in children: a computational fluid dynamics study	NO AI, NO CBCT	2025	European Archives of Oto-Rhino-Laryngology	282	1		481	489	8	0	10.1007/s00405-024-08996-0	https://www.scopus.com/inward/record.uri?eid=2-s2.0-85205323380&doi=10.1007%2fs00405-024-08996-0&partnerID=40&md5=b80d3185fe300e45810cb9ef8a50fa12	Article	Final		Scopus	2-s2.0-85205323380
Bailly S.; Mendelson M.; Baillieul S.; Tamisier R.; Pépin J.-L.	Bailly, Sébastien (55359467000); Mendelson, Monique (55058428200); Baillieul, Sébastien (56114942200); Tamisier, Renaud (6601974715); Pépin, Jean-Louis (35399985100)	55359467000; 55058428200; 56114942200; 6601974715; 35399985100	The Future of Telemedicine for Obstructive Sleep Apnea Treatment: A Narrative Review	NR & it is narrative Review	2024	Journal of Clinical Medicine	13	9	2700				3	10.3390/jcm13092700	https://www.scopus.com/inward/record.uri?eid=2-s2.0-85192688004&doi=10.3390%2fjcm13092700&partnerID=40&md5=e1d8fe7df4eb26ca59afa60dde4027fc	Review	Final	All Open Access; Gold Open Access; Green Open Access	Scopus	2-s2.0-85192688004
Ferlias N.; Gjørup H.; Doherty M.A.; Haagerup A.; Pedersen T.K.	Ferlias, Nikolaos (57222177666); Gjørup, Hans (24469578100); Doherty, Mia Aagaard (57221523417); Haagerup, Annette (6603421678); Pedersen, Thomas Klit (7202189725)	57222177666; 24469578100; 57221523417; 6603421678; 7202189725	Obstructive sleep apnoea in pycnodysostosis: A three-dimensional upper airway analysis	NO AI	2022	Orthodontics and Craniofacial Research	25	4		494	501	7	2	10.1111/ocr.12561	https://www.scopus.com/inward/record.uri?eid=2-s2.0-85122668538&doi=10.1111%2focr.12561&partnerID=40&md5=6a840453096693a0bf1d35a4e4517ef9	Article	Final		Scopus	2-s2.0-85122668538
Cheng L.; Luo S.; Li B.; Liu R.; Zhang Y.; Zhang H.	Cheng, Liu (57934742300); Luo, Shengqiong (57928131300); Li, Baozhu (55979110700); Liu, Ran (56733884200); Zhang, Yuan (57216699404); Zhang, Haibo (55685485100)	57934742300; 57928131300; 55979110700; 56733884200; 57216699404; 55685485100	Multiple-instance learning for EEG based OSA event detection	NO CBCT	2023	Biomedical Signal Processing and Control	80		104358				8	10.1016/j.bspc.2022.104358	https://www.scopus.com/inward/record.uri?eid=2-s2.0-85142122104&doi=10.1016%2fj.bspc.2022.104358&partnerID=40&md5=ecec8a1d6b01ba094071108c21109c93	Article	Final		Scopus	2-s2.0-85142122104
Tsuiki S.; Nagaoka T.; Fukuda T.; Sakamoto Y.; Almeida F.R.; Nakayama H.; Inoue Y.; Enno H.	Tsuiki, Satoru (7005602662); Nagaoka, Takuya (57221929361); Fukuda, Tatsuya (56033044000); Sakamoto, Yuki (57221926458); Almeida, Fernanda R. (7006537163); Nakayama, Hideaki (7401579653); Inoue, Yuichi (55241419100); Enno, Hiroki (57195449818)	7005602662; 57221929361; 56033044000; 57221926458; 7006537163; 7401579653; 55241419100; 57195449818	Machine learning for image-based detection of patients with obstructive sleep apnea: an exploratory study	NO CBCT	2021	Sleep and Breathing	25	4		2297	2305	8	27	10.1007/s11325-021-02301-7	https://www.scopus.com/inward/record.uri?eid=2-s2.0-85100683106&doi=10.1007%2fs11325-021-02301-7&partnerID=40&md5=0fa8dd79e045a8ef60f625e056992ec5	Article	Final	All Open Access; Green Open Access; Hybrid Gold Open Access	Scopus	2-s2.0-85100683106
Sun H.; Parekh A.; Thomas R.J.	Sun, Haoqi (57201066109); Parekh, Ankit (56346971000); Thomas, Robert Joseph (56752139000)	57201066109; 56346971000; 56752139000	Artificial Intelligence Can Drive Sleep Medicine	NO CBCT	2025	Sleep Medicine Clinics	20	1		81	91	10	1	10.1016/j.jsmc.2024.10.001	https://www.scopus.com/inward/record.uri?eid=2-s2.0-85211505583&doi=10.1016%2fj.jsmc.2024.10.001&partnerID=40&md5=0306f4832cceb435e9706e9b55b25475	Review	Final		Scopus	2-s2.0-85211505583
Fan L.; Cai J.	Fan, Luyun (57200121196); Cai, Jun (57209793742)	57200121196; 57209793742	Integrated hypertension management and national hypertension discipline promotion in China	NR	2022	Chinese Medical Journal	135	13		1513	1516	3	2	10.1097/CM9.0000000000002020	https://www.scopus.com/inward/record.uri?eid=2-s2.0-85139667742&doi=10.1097%2fCM9.0000000000002020&partnerID=40&md5=5e11f6aedafa12870cf5cd1ba1c73448	Review	Final	All Open Access; Gold Open Access; Green Open Access	Scopus	2-s2.0-85139667742
Li K.; Guilleminault C.; Amat P.	Li, Kasey (7404988870); Guilleminault, Christian (57204891898); Amat, Philippe (7007017126)	7404988870; 57204891898; 7007017126	Treatment of OSA by maxillomandibular advancement: Serious Complications and Failures; [Traitement du SAOS par avancement maxillomandibulaire : complications graves et échecs]	NR	2022	L' Orthodontie francaise	93	2		155	168	13	0	10.1684/orthodfr.2022.83	https://www.scopus.com/inward/record.uri?eid=2-s2.0-85133730973&doi=10.1684%2forthodfr.2022.83&partnerID=40&md5=947f0cadcdd3797c6649b4396633b123	Article	Final		Scopus	2-s2.0-85133730973
Kurbanova A.; Szabo B.T.; Aksoy S.; Dobai A.; Orhan K.; Nalca Andrieu M.; Oz U.; Rasmussen F.	Kurbanova, Aida (57330239300); Szabo, Bence Tamas (57209089526); Aksoy, Secil (36668149100); Dobai, Adrienn (55516273600); Orhan, Kaan (8502419700); Nalca Andrieu, Meltem (57328890700); Oz, Ulas (21934680900); Rasmussen, Finn (57197266879)	57330239300; 57209089526; 36668149100; 55516273600; 8502419700; 57328890700; 21934680900; 57197266879	Comparison of hyoid bone morphology between obstructive sleep apnea patients and healthy individuals	NR	2021	International Journal of Clinical Practice	75	12	e15004				5	10.1111/ijcp.15004	https://www.scopus.com/inward/record.uri?eid=2-s2.0-85118827099&doi=10.1111%2fijcp.15004&partnerID=40&md5=f70dec408eb95b21f8e83f988f00747e	Article	Final	All Open Access; Green Open Access	Scopus	2-s2.0-85118827099
Han M.D.; Antonini F.; Borba A.M.; Miloro M.	Han, M.D. (57195322718); Antonini, F. (36699291500); Borba, A.M. (57194702994); Miloro, M. (7004249840)	57195322718; 36699291500; 57194702994; 7004249840	Are we able to predict airway dimensional changes in isolated mandibular setback?	NO CBCT	2022	International Journal of Oral and Maxillofacial Surgery	51	4		487	492	5	0	10.1016/j.ijom.2021.07.015	https://www.scopus.com/inward/record.uri?eid=2-s2.0-85112801545&doi=10.1016%2fj.ijom.2021.07.015&partnerID=40&md5=69a91c6220c048449481276431b0df68	Article	Final		Scopus	2-s2.0-85112801545
Jasen S.; Nastasi E.; Ghanim S.	Jasen, Sara (57940451100); Nastasi, Evisi (58561270800); Ghanim, Sara (57898075700)	57940451100; 58561270800; 57898075700	Predicting Sleep-Disordered Breathing Using Deep Learning Algorithms	NO CBCT	2023	Studies in Big Data	136			1	9	8	2	10.1007/978-3-031-42455-7_1	https://www.scopus.com/inward/record.uri?eid=2-s2.0-85169669586&doi=10.1007%2f978-3-031-42455-7_1&partnerID=40&md5=8e207860f80d2e79f872b446470021e6	Book chapter	Final		Scopus	2-s2.0-85169669586
Le-Dong N.-N.; Martinot J.-B.; Coumans N.; Cuthbert V.; Tamisier R.; Bailly S.; Pépin J.-L.	Le-Dong, Nhat-Nam (22957654000); Martinot, Jean-Benoit (16067204800); Coumans, Nathalie (57656813300); Cuthbert, Valérie (56644847400); Tamisier, Renaud (6601974715); Bailly, Sébastien (55359467000); Pépin, Jean-Louis (57203591408)	22957654000; 16067204800; 57656813300; 56644847400; 6601974715; 55359467000; 57203591408	Machine learning-based sleep staging in patients with sleep apnea using a single mandibular movement signal	NO CBCT	2021	American Journal of Respiratory and Critical Care Medicine	204	10		1227	1231	4	27	10.1164/rccm.202103-0680LE	https://www.scopus.com/inward/record.uri?eid=2-s2.0-85120422462&doi=10.1164%2frccm.202103-0680LE&partnerID=40&md5=2247e11e28f701b72054ffbdcebbd0d6	Letter	Final	All Open Access; Green Open Access; Hybrid Gold Open Access	Scopus	2-s2.0-85120422462
Martinelli V.; Chiappedi M.	Martinelli, Valentina (12645041500); Chiappedi, Matteo (6507837376)	12645041500; 6507837376	Bariatric Surgery: Psychosocial Aspects and Quality of Life	NR	2022	International Journal of Environmental Research and Public Health	19	24	16516				3	10.3390/ijerph192416516	https://www.scopus.com/inward/record.uri?eid=2-s2.0-85144481332&doi=10.3390%2fijerph192416516&partnerID=40&md5=e3648e29277a431cdae326f4bea4b8c3	Editorial	Final	All Open Access; Gold Open Access; Green Open Access	Scopus	2-s2.0-85144481332
Siciliano M.; Perger E.; Schwarz E.I.; Bradicich M.; Pinilla L.; Schiza S.	Siciliano, Matteo (57215417421); Perger, Elisa (57190304903); Schwarz, Esther Irene (56375562100); Bradicich, Matteo (57204808050); Pinilla, Lucia (57207770836); Schiza, Sophia (59866286300)	57215417421; 57190304903; 56375562100; 57204808050; 57207770836; 59866286300	ERS Congress 2024: highlights from the Sleep Disordered Breathing Assembly	NO AI, NO CBCT	2025	ERJ Open Research	11	2	01132-2024				0	10.1183/23120541.01132-2024	https://www.scopus.com/inward/record.uri?eid=2-s2.0-105004849976&doi=10.1183%2f23120541.01132-2024&partnerID=40&md5=f3dea324f3465c7994fe542dbac5af17	Note	Final		Scopus	2-s2.0-105004849976
Mosca E.V.; Bruehlmann S.; Zouboules S.M.; Chiew A.E.; Westersund C.; Hambrook D.A.; Zareian Jahromi S.A.; Grosse J.; Topor Z.L.; Charkhandeh S.; Remmers J.E.	Mosca, Erin V. (57195058003); Bruehlmann, Sabina (57195060443); Zouboules, Shaelynn M. (57202902944); Chiew, Alexandra E. (57204440524); Westersund, Curtis (57160928500); Hambrook, Dillon A. (55000075300); Zareian Jahromi, Seyed A. (57201855989); Grosse, Joshua (55874713700); Topor, Zbigniew L. (35560817600); Charkhandeh, Shouresh (16041634000); Remmers, John E. (7006225624)	57195058003; 57195060443; 57202902944; 57204440524; 57160928500; 55000075300; 57201855989; 55874713700; 35560817600; 16041634000; 7006225624	In-home mandibular repositioning during sleep using MATRx plus predicts outcome and efficacious positioning for oral appliance treatment of obstructive sleep apnea	NO AI, NO CBCT	2022	Journal of Clinical Sleep Medicine	18	3		911	919	8	10	10.5664/jcsm.9758	https://www.scopus.com/inward/record.uri?eid=2-s2.0-85125549596&doi=10.5664%2fjcsm.9758&partnerID=40&md5=ccff91a6351c41aa191981edd2e5244a	Article	Final		Scopus	2-s2.0-85125549596
Tse G.; Zhang N.; Song W.; Letsas K.P.; Ngarmukos T.; Jeevaratnam K.; Liu T.	Tse, Gary (56829029100); Zhang, Nan (58838622300); Song, Wenhua (57902898500); Letsas, Konstantinos P. (10142462000); Ngarmukos, Tachapong (6505854963); Jeevaratnam, Kamalan (36106732600); Liu, Tong (23568158200)	56829029100; 58838622300; 57902898500; 10142462000; 6505854963; 36106732600; 23568158200	Editorial: Risk Stratification Strategies for Cardiac Rhythm Abnormalities	NR	2022	Frontiers in Cardiovascular Medicine	9		887461				1	10.3389/fcvm.2022.887461	https://www.scopus.com/inward/record.uri?eid=2-s2.0-85138662492&doi=10.3389%2ffcvm.2022.887461&partnerID=40&md5=f080b2d7dd0cbc25f510b7ca1a8d2385	Editorial	Final	All Open Access; Gold Open Access; Green Open Access	Scopus	2-s2.0-85138662492
Lévy P.; Schiza S.	Lévy, Patrick (7202556569); Schiza, Sophia (35421392400)	7202556569; 35421392400	Are type III devices the future of sleep disordered breathing management?	NO AI, NO CBCT	2023	European Respiratory Journal	61	1	2201947				1	10.1183/13993003.01947-2022	https://www.scopus.com/inward/record.uri?eid=2-s2.0-85145870333&doi=10.1183%2f13993003.01947-2022&partnerID=40&md5=e37e3b28d3ca914c5cc45ff705e063b4	Editorial	Final		Scopus	2-s2.0-85145870333
Bahrami M.; Forouzanfar M.	Bahrami, Mahsa (57243489600); Forouzanfar, Mohamad (23004223900)	57243489600; 23004223900	Deep Learning Forecasts the Occurrence of Sleep Apnea from Single-Lead ECG	NO CBCT	2022	Cardiovascular Engineering and Technology	13	6		809	815	6	17	10.1007/s13239-022-00615-5	https://www.scopus.com/inward/record.uri?eid=2-s2.0-85126350184&doi=10.1007%2fs13239-022-00615-5&partnerID=40&md5=10a9770c0e12f7e976b33e9dbe19427e	Article	Final		Scopus	2-s2.0-85126350184
Lu Y.; Zei P.C.; Jiang C.	Lu, Yu (57216503292); Zei, Paul C. (6508352481); Jiang, Chenyang (35268821200)	57216503292; 6508352481; 35268821200	Current understanding of atrial fibrillation recurrence after atrial fibrillation ablation: From pulmonary vein to epicardium	NR	2022	PACE - Pacing and Clinical Electrophysiology	45	10		1216	1224	8	3	10.1111/pace.14581	https://www.scopus.com/inward/record.uri?eid=2-s2.0-85137783382&doi=10.1111%2fpace.14581&partnerID=40&md5=c2fc59fbb6e3ff40f678a17bb960704e	Review	Final		Scopus	2-s2.0-85137783382
Lee S.; Chu Y.; Ryu J.; Park Y.J.; Yang S.; Koh S.B.	Lee, Solam (59056340400); Chu, Yuseong (57214592723); Ryu, Jiseung (57426396200); Park, Young Jun (57205877210); Yang, Sejung (7406950248); Koh, Sang Baek (7202062425)	59056340400; 57214592723; 57426396200; 57205877210; 7406950248; 7202062425	Artificial Intelligence for Detection of Cardiovascular-Related Diseases from Wearable Devices: A Systematic Review and Meta-Analysis	NR & SR	2022	Yonsei Medical Journal	63			S93	S107	14	45	10.3349/ymj.2022.63.S93	https://www.scopus.com/inward/record.uri?eid=2-s2.0-85123461884&doi=10.3349%2fymj.2022.63.S93&partnerID=40&md5=b4c7b93cc74775c55a1a2124359cee00	Article	Final	All Open Access; Gold Open Access; Green Open Access	Scopus	2-s2.0-85123461884
Lavigne G.; Kato T.; Herrero Babiloni A.; Huynh N.; Dal Fabbro C.; Svensson P.; Aarab G.; Ahlberg J.; Baba K.; Carra M.C.; Cunha T.C.A.; Gonçalves D.A.G.; Manfredini D.; Stuginski-Barbosa J.; Wieckiewicz M.; Lobbezoo F.	Lavigne, Gilles (7004798333); Kato, Takafumi (57210579311); Herrero Babiloni, Alberto (57189634032); Huynh, Nelly (8770115500); Dal Fabbro, Cibele (6504599395); Svensson, Peter (7103121346); Aarab, Ghizlane (8543379200); Ahlberg, Jari (50661096000); Baba, Kazuyoshi (7402227232); Carra, Maria Clotilde (36173652400); Cunha, Thays Crosara A. (36875944500); Gonçalves, Daniela A. G. (26657922700); Man…	7004798333; 57210579311; 57189634032; 8770115500; 6504599395; 7103121346; 8543379200; 50661096000; 7402227232; 36173652400; 36875944500; 26657922700; 6603777802; 24778794900; 51664104400; 7007027095	Research routes on improved sleep bruxism metrics: Toward a standardised approach	NR	2021	Journal of Sleep Research	30	5	e13320				48	10.1111/jsr.13320	https://www.scopus.com/inward/record.uri?eid=2-s2.0-85102060310&doi=10.1111%2fjsr.13320&partnerID=40&md5=2abe7ea47ba2ebab602b1d57f1f77e6c	Review	Final		Scopus	2-s2.0-85102060310
Savoldi F.; Dagassan-Berndt D.; Patcas R.; Mak W.-S.; Kanavakis G.; Verna C.; Gu M.; Bornstein M.M.	Savoldi, Fabio (56950277400); Dagassan-Berndt, Dorothea (35745638700); Patcas, Raphael (54795565600); Mak, Wing-Sze (35995543300); Kanavakis, Georgios (14832686700); Verna, Carlalberta (57196901673); Gu, Min (42662875500); Bornstein, Michael M. (7102912879)	56950277400; 35745638700; 54795565600; 35995543300; 14832686700; 57196901673; 42662875500; 7102912879	The use of CBCT in orthodontics with special focus on upper airway analysis in patients with sleep-disordered breathing	NO AI	2024	Dento maxillo facial radiology	53	3		178	188	10	7	10.1093/dmfr/twae001	https://www.scopus.com/inward/record.uri?eid=2-s2.0-85189051933&doi=10.1093%2fdmfr%2ftwae001&partnerID=40&md5=dda114e7a205b70a32a6b76ad968aaa9	Article	Final	All Open Access; Green Open Access; Hybrid Gold Open Access	Scopus	2-s2.0-85189051933
Bhatt A.N.; Sengupta S.; Abolhassani A.; Brower D.; Forehand C.; Keats K.; Kwon Y.; Healy W.J.	Bhatt, Arjun N. (57226058535); Sengupta, Sohawm (59693802000); Abolhassani, Ali (58962130700); Brower, David (59693074100); Forehand, Christy (55932719600); Keats, Kelli (57222274647); Kwon, Younghoon (56278427900); Healy, William J. (56030834700)	57226058535; 59693802000; 58962130700; 59693074100; 55932719600; 57222274647; 56278427900; 56030834700	Awakening Sleep Medicine: The Transformative Role of Artificial Intelligence in Sleep Health	NO CBCT	2025	Current Sleep Medicine Reports	11	1	13				2	10.1007/s40675-025-00328-w	https://www.scopus.com/inward/record.uri?eid=2-s2.0-105000031426&doi=10.1007%2fs40675-025-00328-w&partnerID=40&md5=5723b26ccae83ad69df89df2cd594407	Review	Final		Scopus	2-s2.0-105000031426
Raghunath S.; Pfeifer J.M.; Kelsey C.R.; Nemani A.; Ruhl J.A.; Hartzel D.N.; Ulloa Cerna A.E.; Jing L.; vanMaanen D.P.; Leader J.B.; Schneider G.; Morland T.B.; Chen R.; Zimmerman N.; Fornwalt B.K.; Haggerty C.M.	Raghunath, Sushravya (59884690100); Pfeifer, John M. (57216739101); Kelsey, Christopher R. (57983563700); Nemani, Arun (57216753104); Ruhl, Jeffrey A. (57221418871); Hartzel, Dustin N. (57191484633); Ulloa Cerna, Alvaro E. (57216750642); Jing, Linyuan (35772200500); vanMaanen, David P. (57216753287); Leader, Joseph B. (55834323900); Schneider, Gargi (57204882743); Morland, Thomas B. (8846447300);…	59884690100; 57216739101; 57983563700; 57216753104; 57221418871; 57191484633; 57216750642; 35772200500; 57216753287; 55834323900; 57204882743; 8846447300; 55618513600; 57191270095; 15829119400; 36105963300	An ECG-based machine learning model for predicting new-onset atrial fibrillation is superior to age and clinical features in identifying patients at high stroke risk	NR	2023	Journal of Electrocardiology	76			61	65	4	5	10.1016/j.jelectrocard.2022.11.001	https://www.scopus.com/inward/record.uri?eid=2-s2.0-85142697250&doi=10.1016%2fj.jelectrocard.2022.11.001&partnerID=40&md5=54379b88fc9f59a7ccc13a2f6d1ee9b5	Article	Final		Scopus	2-s2.0-85142697250
Watson N.F.; Fernandez C.R.	Watson, Nathaniel F. (7201757508); Fernandez, Christopher R. (57193847076)	7201757508; 57193847076	Artificial intelligence and sleep: Advancing sleep medicine	NO CBCT	2021	Sleep Medicine Reviews	59		101512				44	10.1016/j.smrv.2021.101512	https://www.scopus.com/inward/record.uri?eid=2-s2.0-85108281420&doi=10.1016%2fj.smrv.2021.101512&partnerID=40&md5=df252bc36c4bef67018dfe1beb87b66b	Review	Final		Scopus	2-s2.0-85108281420
Pierucci P.	Pierucci, P. (25230367300)	25230367300	Tele-consultation: A new promised land?	NR	2023	Pulmonology	29	1		2	3	1	3	10.1016/j.pulmoe.2022.08.008	https://www.scopus.com/inward/record.uri?eid=2-s2.0-85139067711&doi=10.1016%2fj.pulmoe.2022.08.008&partnerID=40&md5=cc78401fd38552f0917567bfaf1725bf	Editorial	Final	All Open Access; Gold Open Access; Green Open Access	Scopus	2-s2.0-85139067711
Agarwal C.; Gupta S.; Najjar M.; Weaver T.E.; Zhou X.J.; Schonfeld D.; Prasad B.	Agarwal, Chirag (57194459839); Gupta, Saransh (58264095800); Najjar, Muhammad (23028006700); Weaver, Terri E. (57202199905); Zhou, Xiaohong Joe (35316593700); Schonfeld, Dan (57203250851); Prasad, Bharati (57206028560)	57194459839; 58264095800; 23028006700; 57202199905; 35316593700; 57203250851; 57206028560	Deep Learning Analyses of Brain MRI to Identify Sustained Attention Deficit in Treated Obstructive Sleep Apnea: A Pilot Study	MRI	2022	Sleep and Vigilance	6	1		179	184	5	4	10.1007/s41782-021-00190-0	https://www.scopus.com/inward/record.uri?eid=2-s2.0-85123096958&doi=10.1007%2fs41782-021-00190-0&partnerID=40&md5=18c42154dee85ef17cab82499ac2c894	Article	Final	All Open Access; Green Open Access	Scopus	2-s2.0-85123096958
Park J.-U.; Urtnasan E.; Kim S.-H.; Lee K.-J.	Park, Jong-Uk (57217862232); Urtnasan, Erdenebayar (56786372500); Kim, Sang-Ha (55718908700); Lee, Kyoung-Joung (56255045600)	57217862232; 56786372500; 55718908700; 56255045600	A prediction model of incident cardiovascular disease in patients with sleep-disordered breathing	NO AI, NO CBCT	2021	Diagnostics	11	12	2212				10	10.3390/diagnostics11122212	https://www.scopus.com/inward/record.uri?eid=2-s2.0-85120162578&doi=10.3390%2fdiagnostics11122212&partnerID=40&md5=ae73936e655a13fbd1906905d76782d9	Article	Final	All Open Access; Gold Open Access; Green Open Access	Scopus	2-s2.0-85120162578
Fu Z.-Z.; Wu Y.-C.; Li M.-X.; Yin P.-P.; Lin H.-J.; Zhang F.; Yang Y.-X.	Fu, Zhuo-Zhi (59518685400); Wu, Ya-Cen (57429162800); Li, Mei-Xi (59518854900); Yin, Ping-Ping (59519515600); Lin, Hai-Jun (25522222000); Zhang, Fu (56034016800); Yang, Yu-Xiang (35771937400)	59518685400; 57429162800; 59518854900; 59519515600; 25522222000; 56034016800; 35771937400	Severity Assessment Parameters and Diagnostic Technologies of Obstructive Sleep Apnea; [阻塞性睡眠呼吸暂停严重度评估参数及诊断技术]	NO AI, NO CBCT	2025	Progress in Biochemistry and Biophysics	52	1		147	161	14	0	10.16476/j.pibb.2024.0214	https://www.scopus.com/inward/record.uri?eid=2-s2.0-85215433770&doi=10.16476%2fj.pibb.2024.0214&partnerID=40&md5=11eb79170a79df98a0a5e3287240b219	Review	Final		Scopus	2-s2.0-85215433770
Xu S.; Faust O.; Seoni S.; Chakraborty S.; Barua P.D.; Loh H.W.; Elphick H.; Molinari F.; Acharya U.R.	Xu, Shuting (57441312700); Faust, Oliver (14830975900); Seoni, Silvia (57213608081); Chakraborty, Subrata (56377149900); Barua, Prabal Datta (36993665100); Loh, Hui Wen (57220933535); Elphick, Heather (6701474236); Molinari, Filippo (7004289592); Acharya, U. Rajendra (7004510847)	57441312700; 14830975900; 57213608081; 56377149900; 36993665100; 57220933535; 6701474236; 7004289592; 7004510847	A review of automated sleep disorder detection	NO CBCT & Review	2022	Computers in Biology and Medicine	150		106100				58	10.1016/j.compbiomed.2022.106100	https://www.scopus.com/inward/record.uri?eid=2-s2.0-85138479921&doi=10.1016%2fj.compbiomed.2022.106100&partnerID=40&md5=7a42dc9f15383b25abc73a844acfc019	Review	Final		Scopus	2-s2.0-85138479921
Ye P.; Qin H.; Zhan X.; Wang Z.; Liu C.; Song B.; Kong Y.; Jia X.; Qi Y.; Ji J.; Chang L.; Ni X.; Tai J.	Ye, Pengfei (57217864905); Qin, Han (57868530700); Zhan, Xiaojun (22036874600); Wang, Zhan (57194712465); Liu, Chang (57221259748); Song, Beibei (57209465799); Kong, Yaru (57869040800); Jia, Xinbei (57919109100); Qi, Yuwei (57936462200); Ji, Jie (57936598100); Chang, Li (57216804814); Ni, Xin (35201774900); Tai, Jun (28168060200)	57217864905; 57868530700; 22036874600; 57194712465; 57221259748; 57209465799; 57869040800; 57919109100; 57936462200; 57936598100; 57216804814; 35201774900; 28168060200	Diagnosis of obstructive sleep apnea in children based on the XGBoost algorithm using nocturnal heart rate and blood oxygen feature	NO CBCT	2023	American Journal of Otolaryngology - Head and Neck Medicine and Surgery	44	2	103714				12	10.1016/j.amjoto.2022.103714	https://www.scopus.com/inward/record.uri?eid=2-s2.0-85147815119&doi=10.1016%2fj.amjoto.2022.103714&partnerID=40&md5=a90ee9dc1d7c3b009fc71353604f42eb	Article	Final		Scopus	2-s2.0-85147815119
Checcucci E.; Verri P.; Amparore D.; Cacciamani G.E.; Rivas J.G.; Autorino R.; Mottrie A.; Breda A.; Porpiglia F.	Checcucci, Enrico (56589071200); Verri, Paolo (57205265440); Amparore, Daniele (55816467500); Cacciamani, Giovanni Enrico (56091669400); Rivas, Juan Gomez (59454531600); Autorino, Riccardo (15925195000); Mottrie, Alex (6602157982); Breda, Alberto (14051413100); Porpiglia, Francesco (7004320992)	56589071200; 57205265440; 55816467500; 56091669400; 59454531600; 15925195000; 6602157982; 14051413100; 7004320992	The future of robotic surgery in urology: from augmented reality to the advent of metaverse	NR	2023	Therapeutic Advances in Urology	15						19	10.1177/17562872231151853	https://www.scopus.com/inward/record.uri?eid=2-s2.0-85147170265&doi=10.1177%2f17562872231151853&partnerID=40&md5=5b7c69e506ce4479230554fe3ec67b59	Letter	Final	All Open Access; Gold Open Access; Green Open Access	Scopus	2-s2.0-85147170265
Morais A.; Bugalho A.; Drummond M.; Ferreira A.J.; Oliveira A.S.; Sousa S.; Winck J.C.; Cardoso J.	Morais, A. (7006325241); Bugalho, A. (24831515600); Drummond, M. (7103108166); Ferreira, A.J. (57192379920); Oliveira, A.S. (58124002700); Sousa, S. (59733953900); Winck, J.C. (6701719426); Cardoso, J. (58828761900)	7006325241; 24831515600; 7103108166; 57192379920; 58124002700; 59733953900; 6701719426; 58828761900	Teleconsultation in respiratory medicine – A position paper of the Portuguese Pulmonology Society	NR	2023	Pulmonology	29	1		65	76	11	7	10.1016/j.pulmoe.2022.04.007	https://www.scopus.com/inward/record.uri?eid=2-s2.0-85132241265&doi=10.1016%2fj.pulmoe.2022.04.007&partnerID=40&md5=59ce74ca58fc9cf584361cbe18db710c	Review	Final	All Open Access; Gold Open Access; Green Open Access	Scopus	2-s2.0-85132241265
Raffaini M.; Magri A.S.; Genitori L.; Arcuri F.	Raffaini, Mirco (56962703600); Magri, Alice Sara (35729270200); Genitori, Lorenzo (6603722661); Arcuri, Francesco (36699162700)	56962703600; 35729270200; 6603722661; 36699162700	Algorithm to the treatment of Crouzon syndrome	NR	2022	Journal of Cranio-Maxillofacial Surgery	50	2		124	133	9	8	10.1016/j.jcms.2021.11.008	https://www.scopus.com/inward/record.uri?eid=2-s2.0-85120428788&doi=10.1016%2fj.jcms.2021.11.008&partnerID=40&md5=c818f7df4cb8734ce81f6976674e3e3d	Conference paper	Final		Scopus	2-s2.0-85120428788
Kjeldsen S.T.; Nissen S.D.; Buhl R.; Hopster-Iversen C.	Kjeldsen, Sofie Troest (57214672952); Nissen, Sarah Dalgas (57220053189); Buhl, Rikke (9241889500); Hopster-Iversen, Charlotte (44260996000)	57214672952; 57220053189; 9241889500; 44260996000	Paroxysmal Atrial Fibrillation in Horses: Pathophysiology, Diagnostics and Clinical Aspects	NR	2022	Animals	12	6	698				8	10.3390/ani12060698	https://www.scopus.com/inward/record.uri?eid=2-s2.0-85126009270&doi=10.3390%2fani12060698&partnerID=40&md5=cca37f6afda1d16bfd019c3d37b2d75b	Review	Final	All Open Access; Gold Open Access; Green Open Access	Scopus	2-s2.0-85126009270
Ehrlich F.; Sedlmayr M.; Goldammer M.	Ehrlich, Franz (58188918400); Sedlmayr, Martin (56043034300); Goldammer, Miriam (57209911080)	58188918400; 56043034300; 57209911080	Evaluation of AI algorithms for clinical PSG analysis using apnoea detection as an example: Requirements for data and model development; [Bewertung von KI-Algorithmen für die klinische PSG-Auswertung am Beispiel der Apnoe-Erkennung: Anforderungen an die Daten und Entwicklung von Modellen]	NO CBCT	2025	Somnologie	29	2		73	79	6	0	10.1007/s11818-025-00505-7	https://www.scopus.com/inward/record.uri?eid=2-s2.0-105004199310&doi=10.1007%2fs11818-025-00505-7&partnerID=40&md5=07126ff80d5f7419f939511fd7ead563	Review	Final		Scopus	2-s2.0-105004199310
Zhang L.; Yao D.	Zhang, Lanjing (58996248600); Yao, Dongyuan (7203061530)	58996248600; 7203061530	The role of artificial intelligence technology in diagnosis and treatment of obstructive sleep apnea	NO CBCT	2023	ACM International Conference Proceeding Series				917	922	5	0	10.1145/3644116.3644273	https://www.scopus.com/inward/record.uri?eid=2-s2.0-85190970205&doi=10.1145%2f3644116.3644273&partnerID=40&md5=35c81f2ba913f87c491d198919e03def	Conference paper	Final		Scopus	2-s2.0-85190970205
Hu X.; Sun J.; Dong J.; Zhang X.	Hu, Xiyuan (7404710258); Sun, Jingpeng (57202829727); Dong, Jinping (57566597300); Zhang, Xuyun (35148680700)	7404710258; 57202829727; 57566597300; 35148680700	Auditory Receptive Field Net Based Automatic Snore Detection for Wearable Devices	NR	2023	IEEE Journal of Biomedical and Health Informatics	27	5		2255	2263	8	7	10.1109/JBHI.2022.3164517	https://www.scopus.com/inward/record.uri?eid=2-s2.0-85127791390&doi=10.1109%2fJBHI.2022.3164517&partnerID=40&md5=de1573837cbd701e7e3e4c1886fadd80	Article	Final		Scopus	2-s2.0-85127791390
Tamimi D.	Tamimi, Dania (26039528300)	26039528300	Cone Beam Computerized Tomographic Imaging for Sleep Disorders	NO AI	2022	Dental Sleep Medicine: A Clinical Guide				103	123	20	0	10.1007/978-3-031-10646-0_4	https://www.scopus.com/inward/record.uri?eid=2-s2.0-85164865357&doi=10.1007%2f978-3-031-10646-0_4&partnerID=40&md5=79de65cb09f3c2ae8714dbaf1ba74c64	Book chapter	Final		Scopus	2-s2.0-85164865357
Aiyer I.; Shaik L.; Sheta A.; Surani S.	Aiyer, Ishan (57959832400); Shaik, Likhita (57221905637); Sheta, Alaa (56279285500); Surani, Salim (8323866200)	57959832400; 57221905637; 56279285500; 8323866200	Review of Application of Machine Learning as a Screening Tool for Diagnosis of Obstructive Sleep Apnea	It is Review	2022	Medicina (Lithuania)	58	11	1574				12	10.3390/medicina58111574	https://www.scopus.com/inward/record.uri?eid=2-s2.0-85141635650&doi=10.3390%2fmedicina58111574&partnerID=40&md5=69060dccc65a78cbd5204b3e008f23ec	Review	Final	All Open Access; Gold Open Access; Green Open Access	Scopus	2-s2.0-85141635650
Moradhasel B.; Sheikhani A.; Aloosh O.; Jafarnia Dabanloo N.	Moradhasel, Behrouz (55995191500); Sheikhani, Ali (57208025202); Aloosh, Oldooz (57216867980); Jafarnia Dabanloo, Nader (57210737704)	55995191500; 57208025202; 57216867980; 57210737704	Spectrogram classification of patient chin electromyography based on deep learning: A novel method for accurate diagnosis obstructive sleep apnea	NO CBCT	2023	Biomedical Signal Processing and Control	79		104215				7	10.1016/j.bspc.2022.104215	https://www.scopus.com/inward/record.uri?eid=2-s2.0-85138477673&doi=10.1016%2fj.bspc.2022.104215&partnerID=40&md5=ae5be1a0abb2a6f27d5d1c49543c326f	Article	Final		Scopus	2-s2.0-85138477673
Chakraborty C.; Khosravi M.R.; Ahmed S.H.; Rodrigues J.J.P.C.	Chakraborty, Chinmay (7005340424); Khosravi, Mohammad R. (57189501555); Ahmed, Syed Hassan (55389144500); Rodrigues, Joel J. P. C. (25930566300)	7005340424; 57189501555; 55389144500; 25930566300	Guest Editorial AIoMT-Enabled Medical Sensors for Remote Patient Monitoring and Body-Area Interfacing: Design and Implementation, Practical Use, and Real Measurements and Patient Monitoring	NR	2022	IEEE Journal of Biomedical and Health Informatics	26	12		5769	5771	2	3	10.1109/JBHI.2022.3220267	https://www.scopus.com/inward/record.uri?eid=2-s2.0-85145240028&doi=10.1109%2fJBHI.2022.3220267&partnerID=40&md5=700abd247d6522f47a0e5139ae116f7e	Editorial	Final	All Open Access; Bronze Open Access	Scopus	2-s2.0-85145240028
Siciliano M.; Bradicich M.; Tondo P.; Gurkan C.G.; Kuczyński W.; Martini A.; Güçlü Ö.A.; Testelmans D.; Sánchez-De-la-torre M.; Randerath W.; Schwarz E.I.; Schiza S.	Siciliano, Matteo (57215417421); Bradicich, Matteo (57204808050); Tondo, Pasquale (57222864737); Gurkan, Canan Gunduz (57217256658); Kuczyński, Wojciech (57191347281); Martini, Alessia (58733022500); Güçlü, Özge Aydin (57203790565); Testelmans, Dries (10043464000); Sánchez-De-la-torre, Manuel (16242700100); Randerath, Winfried (7003853425); Schwarz, Esther Irene (56375562100); Schiza, Sophia (354…	57215417421; 57204808050; 57222864737; 57217256658; 57191347281; 58733022500; 57203790565; 10043464000; 16242700100; 7003853425; 56375562100; 35421392400	ERS International Congress 2023: highlights from the Sleep Disordered Breathing Assembly	NO CBCT & Cogress	2024	ERJ Open Research	10	2	00823-2023				1	10.1183/23120541.00823-2023	https://www.scopus.com/inward/record.uri?eid=2-s2.0-85188886256&doi=10.1183%2f23120541.00823-2023&partnerID=40&md5=cd646a6cb85417e4e427a7a8128a1a1a	Article	Final	All Open Access; Gold Open Access; Green Open Access	Scopus	2-s2.0-85188886256
Yasir M.; Pervaiz A.; Sankari A.	Yasir, Muhammad (57559404800); Pervaiz, Amina (56526897700); Sankari, Abdulghani (59107533800)	57559404800; 56526897700; 59107533800	Cardiovascular Outcomes in Sleep-Disordered Breathing: Are We Under-estimating?	NO AI, NO CBCT	2022	Frontiers in Neurology	13		801167				10	10.3389/fneur.2022.801167	https://www.scopus.com/inward/record.uri?eid=2-s2.0-85127504882&doi=10.3389%2ffneur.2022.801167&partnerID=40&md5=c072ca676e966c934b8ca9e646accded	Review	Final	All Open Access; Gold Open Access; Green Open Access	Scopus	2-s2.0-85127504882
Evans S.; Berg M.; Bruschettini M.; Soll R.	Evans, Shannon (57479680600); Berg, Marie (56604660700); Bruschettini, Matteo (6602094491); Soll, Roger (7005906739)	57479680600; 56604660700; 6602094491; 7005906739	Doxapram for the prevention and treatment of apnea in preterm infants	NR	2022	Cochrane Database of Systematic Reviews	2022	3	CD014145				5	10.1002/14651858.CD014145	https://www.scopus.com/inward/record.uri?eid=2-s2.0-85126208854&doi=10.1002%2f14651858.CD014145&partnerID=40&md5=370e031f065ad925e2c97ddfcc9e2c8f	Review	Final	All Open Access; Green Open Access	Scopus	2-s2.0-85126208854
Gutiérrez-Tobal G.C.; Álvarez D.; Vaquerizo-Villar F.; Barroso-García V.; Gómez-Pilar J.; del Campo F.; Hornero R.	Gutiérrez-Tobal, Gonzalo C. (57205213387); Álvarez, Daniel (57220509200); Vaquerizo-Villar, Fernando (57190440838); Barroso-García, Verónica (57190436950); Gómez-Pilar, Javier (55977922600); del Campo, Félix (35950129500); Hornero, Roberto (6602804361)	57205213387; 57220509200; 57190440838; 57190436950; 55977922600; 35950129500; 6602804361	Conventional Machine Learning Methods Applied to the Automatic Diagnosis of Sleep Apnea	NO CBCT	2022	Advances in Experimental Medicine and Biology	1384			131	146	15	4	10.1007/978-3-031-06413-5_8	https://www.scopus.com/inward/record.uri?eid=2-s2.0-85139523267&doi=10.1007%2f978-3-031-06413-5_8&partnerID=40&md5=883ba052a33219af8aee6eb2c282ab94	Book chapter	Final		Scopus	2-s2.0-85139523267
Ryals S.; Chiang A.; Schutte-Rodin S.; Chandrakantan A.; Verma N.; Holfinger S.; Abbasi-Feinberg F.; Bandyopadhyay A.; Baron K.; Bhargava S.; He K.; Kern J.; Miller J.; Patel R.; Ratnasoma D.; Deak M.C.	Ryals, Scott (55803039300); Chiang, Ambrose (57317923200); Schutte-Rodin, Sharon (14623168600); Chandrakantan, Arvind (6507409825); Verma, Nitun (57914518800); Holfinger, Steven (57126461200); Abbasi-Feinberg, Fariha (57211844576); Bandyopadhyay, Anuja (57196702480); Baron, Kelly (15836408500); Bhargava, Sumit (57212903847); He, Ken (57194379839); Kern, Joseph (57390451900); Miller, Jennifer (569…	55803039300; 57317923200; 14623168600; 6507409825; 57914518800; 57126461200; 57211844576; 57196702480; 15836408500; 57212903847; 57194379839; 57390451900; 56969929500; 59437058000; 58039633200; 32067683700	Photoplethysmography—new applications for an old technology: a sleep technology review	NO AI or CBCT & Review	2023	Journal of Clinical Sleep Medicine	19	1		189	195	6	21	10.5664/jcsm.10300	https://www.scopus.com/inward/record.uri?eid=2-s2.0-85145424706&doi=10.5664%2fjcsm.10300&partnerID=40&md5=bcf20ae7c65fad725fd7ddda3723fee8	Review	Final	All Open Access; Green Open Access	Scopus	2-s2.0-85145424706
Emile S.H.; Ghareeb W.; Elfeki H.; El Sorogy M.; Fouad A.; Elrefai M.	Emile, Sameh Hany (57186695800); Ghareeb, Waleed (57203956396); Elfeki, Hossam (57186637200); El Sorogy, Mohamed (56315443200); Fouad, Amgad (7005491523); Elrefai, Mohamed (56725717500)	57186695800; 57203956396; 57186637200; 56315443200; 7005491523; 56725717500	Development and Validation of an Artificial Intelligence-Based Model to Predict Gastroesophageal Reflux Disease After Sleeve Gastrectomy	NR	2022	Obesity Surgery	32	8		2537	2547	10	20	10.1007/s11695-022-06112-x	https://www.scopus.com/inward/record.uri?eid=2-s2.0-85130226061&doi=10.1007%2fs11695-022-06112-x&partnerID=40&md5=4d7acaf5fb77d87ce0b27623239090d9	Article	Final	All Open Access; Green Open Access; Hybrid Gold Open Access	Scopus	2-s2.0-85130226061
Peltomäki T.	Peltomäki, Timo (7003801027)	7003801027	Dental sleep medicine – What's new?	NR	2023	Sleep Medicine Reviews	67		101739				0	10.1016/j.smrv.2022.101739	https://www.scopus.com/inward/record.uri?eid=2-s2.0-85145314802&doi=10.1016%2fj.smrv.2022.101739&partnerID=40&md5=820bf9e18c7a2aa2fb31b4497afe3b28	Editorial	Final		Scopus	2-s2.0-85145314802
Ping-Ying Chiang R.; Chen H.-L.; Huang C.J.; Chen J.-L.	Ping-Ying Chiang, Rayleigh (59157805900); Chen, Hsiao-Ling (57565670900); Huang, Chi Jui (37050752600); Chen, Jung-Lung (57565276200)	59157805900; 57565670900; 37050752600; 57565276200	Sleep Health and Road Safety: Continuation of Asia-Pacific Economic Cooperation Sleep Technology Agenda	NR	2022	Sleep Medicine Clinics	17	1		e1	e8	7	1	10.1016/j.jsmc.2021.12.002	https://www.scopus.com/inward/record.uri?eid=2-s2.0-85127818649&doi=10.1016%2fj.jsmc.2021.12.002&partnerID=40&md5=65e4c01c2fffc62a41b59b8832b853f0	Review	Final		Scopus	2-s2.0-85127818649
Sun Y.-Y.; Soto H.; Kao C.-F.; Mei C.; Lin M.-S.	Sun, Yu-Yo (8576384800); Soto, Horacio (57637853000); Kao, Chung-Feng (36866493400); Mei, Cui (36777059000); Lin, Muh-Shi (11840333200)	8576384800; 57637853000; 36866493400; 36777059000; 11840333200	Applications of Theranostics for Detecting and Targeting CNS Injuries and Diseases	NR	2022	Behavioural Neurology	2022		9891859				0	10.1155/2022/9891859	https://www.scopus.com/inward/record.uri?eid=2-s2.0-85128801780&doi=10.1155%2f2022%2f9891859&partnerID=40&md5=ecffe9a0f01fbd57b55f3babd9ccc0c1	Editorial	Final	All Open Access; Gold Open Access; Green Open Access	Scopus	2-s2.0-85128801780
Li K.; Iwasaki T.; Quo S.; Li C.; Young K.; Leary E.; Guilleminault C.; Amat P.	Li, Kasey (7404988870); Iwasaki, Tomonori (34872402900); Quo, Stacey (6602664168); Li, Connor (57790300400); Young, Kara (57790300500); Leary, Eileen (36340251000); Guilleminault, Christian (57204891898); Amat, Philippe (7007017126)	7404988870; 34872402900; 6602664168; 57790300400; 57790300500; 36340251000; 57204891898; 7007017126	Persistent pediatric obstructive sleep apnea treated with skeletally anchored transpalatal distraction; [SAOS pédiatrique persistant traité par distraction transpalatine à ancrage squelettique]	NO AI, NO CBCT	2022	L' Orthodontie francaise	93	2		139	153	14	0	10.1684/orthodfr.2022.82	https://www.scopus.com/inward/record.uri?eid=2-s2.0-85133814839&doi=10.1684%2forthodfr.2022.82&partnerID=40&md5=22d4a33442a77bb1f65e04ccfeb6c052	Article	Final		Scopus	2-s2.0-85133814839
Onyema E.M.; Ahanger T.A.; Samir G.; Shrivastava M.; Maheshwari M.; Seghir G.M.; Krah D.	Onyema, Edeh Michael (57226165864); Ahanger, Tariq Ahamed (57201882800); Samir, Ghouali (56406531100); Shrivastava, Manish (57221999126); Maheshwari, Manish (57951871400); Seghir, Guellil Mohammed (57202436072); Krah, Daniel (57489428700)	57226165864; 57201882800; 56406531100; 57221999126; 57951871400; 57202436072; 57489428700	Empirical Analysis of Apnea Syndrome Using an Artificial Intelligence-Based Granger Panel Model Approach	NO CBCT	2022	Computational Intelligence and Neuroscience	2022		7969389				9	10.1155/2022/7969389	https://www.scopus.com/inward/record.uri?eid=2-s2.0-85126414125&doi=10.1155%2f2022%2f7969389&partnerID=40&md5=b16bbcc54806406aa76223571133e039	Article	Final	All Open Access; Gold Open Access; Green Open Access	Scopus	2-s2.0-85126414125
Vennard H.; Buchan E.; Davies P.; Gibson N.; Lowe D.; Langley R.	Vennard, Hannah (59195943300); Buchan, Elise (58851193400); Davies, Philip (56941294300); Gibson, Neil (59844001000); Lowe, David (57139650800); Langley, Ross (57190132268)	59195943300; 58851193400; 56941294300; 59844001000; 57139650800; 57190132268	Paediatric sleep diagnostics in the 21st century: the era of “sleep-omics”?	NO AI, NO CBCT	2024	European Respiratory Review	33	172	240041				1	10.1183/16000617.0041-2024	https://www.scopus.com/inward/record.uri?eid=2-s2.0-85197156583&doi=10.1183%2f16000617.0041-2024&partnerID=40&md5=f0d1bfb08358edc8313923b15e9dc430	Review	Final		Scopus	2-s2.0-85197156583
Liu C.-N.; Kang K.-T.; Yao C.-C.J.; Chen Y.-J.; Lee P.-L.; Weng W.-C.; Hsu W.-C.	Liu, Chin-Nung (57733461500); Kang, Kun-Tai (55190183600); Yao, Chung-Chen Jane (57733632500); Chen, Yunn-Jy (8416665900); Lee, Pei-Lin (36617808700); Weng, Wen-Chin (14068165800); Hsu, Wei-Chung (57448730400)	57733461500; 55190183600; 57733632500; 8416665900; 36617808700; 14068165800; 57448730400	Changes in Cone-Beam Computed Tomography Pediatric Airway Measurements After Adenotonsillectomy in Patients With OSA	NO AI	2022	JAMA Otolaryngology - Head and Neck Surgery	148	7		621	629	8	12	10.1001/jamaoto.2022.0925	https://www.scopus.com/inward/record.uri?eid=2-s2.0-85131653174&doi=10.1001%2fjamaoto.2022.0925&partnerID=40&md5=8822808aa74c3665ee05f0da4e93782e	Article	Final	All Open Access; Bronze Open Access; Green Open Access	Scopus	2-s2.0-85131653174
Penzel T.; Hornero R.	Penzel, Thomas (57207902667); Hornero, Roberto (6602804361)	57207902667; 6602804361	Preface	Preface	2022	Advances in Experimental Medicine and Biology	1384			v	vii		0		https://www.scopus.com/inward/record.uri?eid=2-s2.0-85140253822&partnerID=40&md5=722f320bd6554e0e51249c06f5343624	Editorial	Final		Scopus	2-s2.0-85140253822
Popa I.P.; Haba M.Ú.C.; Mărănducă M.A.; Tănase D.M.; Șerban D.N.; Șerban L.I.; Iliescu R.; Tudorancea I.	Popa, Irene Paula (57902478500); Haba, Mihai Ștefan Cristian (57216692633); Mărănducă, Minela Aida (57163812000); Tănase, Daniela Maria (55134067600); Șerban, Dragomir N. (7004972075); Șerban, Lăcrămioara Ionela (7003465588); Iliescu, Radu (8314364000); Tudorancea, Ionuț (55794649500)	57902478500; 57216692633; 57163812000; 55134067600; 7004972075; 7003465588; 8314364000; 55794649500	Modern Approaches for the Treatment of Heart Failure: Recent Advances and Future Perspectives	NR	2022	Pharmaceutics	14	9	1964				9	10.3390/pharmaceutics14091964	https://www.scopus.com/inward/record.uri?eid=2-s2.0-85138648143&doi=10.3390%2fpharmaceutics14091964&partnerID=40&md5=f92b4f0885f406053aece3e2fffbf251	Review	Final	All Open Access; Gold Open Access; Green Open Access	Scopus	2-s2.0-85138648143
Park M.J.; Choi J.H.; Kim S.Y.; Ha T.K.	Park, Marn Joon (57192928470); Choi, Ji Ho (57192705326); Kim, Shin Young (57722783000); Ha, Tae Kyoung (57762801400)	57192928470; 57192705326; 57722783000; 57762801400	A deep learning algorithm model to automatically score and grade obstructive sleep apnea in adult polysomnography	NO CBCT	2024	Digital Health	10						0	10.1177/20552076241291707	https://www.scopus.com/inward/record.uri?eid=2-s2.0-85207207945&doi=10.1177%2f20552076241291707&partnerID=40&md5=5687df5882ca5fd1477523fe184a03db	Article	Final		Scopus	2-s2.0-85207207945
Álvarez D.; Crespo A.; Kheirandish-Gozal L.; Gozal D.; del Campo F.	Álvarez, Daniel (57220509200); Crespo, Andrea (57038157800); Kheirandish-Gozal, Leila (14060157400); Gozal, David (34975080100); del Campo, Félix (35950129500)	57220509200; 57038157800; 14060157400; 34975080100; 35950129500	Sleep-disordered breathing: Diagnosis	NO AI, NO CBCT	2023	Sleep Medicine: A Comprehensive Guide for Transitioning Pediatric to Adult Care				69	95	26	0	10.1007/978-3-031-30010-3_5	https://www.scopus.com/inward/record.uri?eid=2-s2.0-85169158517&doi=10.1007%2f978-3-031-30010-3_5&partnerID=40&md5=59d5b55f45dfd2fac5249e916ebcf054	Book chapter	Final		Scopus	2-s2.0-85169158517
Yoon A.; Abdelwahab M.; Bockow R.; Vakili A.; Lovell K.; Chang I.; Ganguly R.; Liu S.Y.-C.; Kushida C.; Hong C.	Yoon, Audrey (57052427000); Abdelwahab, Mohamed (57204664624); Bockow, Rebecca (55327451300); Vakili, Ava (57272407200); Lovell, Katherine (57559989400); Chang, Inwon (57560424500); Ganguly, Rumpa (36246036400); Liu, Stanley Yung-Chuan (56489132500); Kushida, Clete (57215998567); Hong, Christine (44561134700)	57052427000; 57204664624; 55327451300; 57272407200; 57559989400; 57560424500; 36246036400; 56489132500; 57215998567; 44561134700	Impact of rapid palatal expansion on the size of adenoids and tonsils in children	NR	2022	Sleep Medicine	92			96	102	6	34	10.1016/j.sleep.2022.02.011	https://www.scopus.com/inward/record.uri?eid=2-s2.0-85127530483&doi=10.1016%2fj.sleep.2022.02.011&partnerID=40&md5=3a6704dcae01202d0fcdfafc98b56298	Article	Final	All Open Access; Green Open Access	Scopus	2-s2.0-85127530483
Blanchard M.; Feuilloy M.; Gervès-Pinquié C.; Trzepizur W.; Meslier N.; Goupil F.; Pigeanne T.; Racineux J.-L.; Balusson F.; Oger E.; Gagnadoux F.; Girault J.-M.	Blanchard, Margaux (57220049534); Feuilloy, Mathieu (17434091100); Gervès-Pinquié, Chloé (57189471650); Trzepizur, Wojciech (23487327300); Meslier, Nicole (7003641616); Goupil, François (14012304400); Pigeanne, Thierry (35315053900); Racineux, Jean-Louis (7004641415); Balusson, Frédéric (55846224200); Oger, Emmanuel (7004483279); Gagnadoux, Frédéric (7003390328); Girault, Jean-Marc (57203623819)	57220049534; 17434091100; 57189471650; 23487327300; 7003641616; 14012304400; 35315053900; 7004641415; 55846224200; 7004483279; 7003390328; 57203623819	Cardiovascular risk and mortality prediction in patients suspected of sleep apnea: A model based on an artificial intelligence system	NO CBCT	2021	Physiological Measurement	42	10	105010				11	10.1088/1361-6579/ac2a8f	https://www.scopus.com/inward/record.uri?eid=2-s2.0-85119192450&doi=10.1088%2f1361-6579%2fac2a8f&partnerID=40&md5=b998f1d0639a3e5ef6778dc243c8ab24	Article	Final		Scopus	2-s2.0-85119192450
Kirsch D.	Kirsch, Douglas (57195355695)	57195355695	Autopilot and algorithms: accidents, errors, and the current need for human oversight	NR	2020	Journal of Clinical Sleep Medicine	6	10		1651	1652	1	5	10.5664/jcsm.8762	https://www.scopus.com/inward/record.uri?eid=2-s2.0-85092934039&doi=10.5664%2fjcsm.8762&partnerID=40&md5=f98b9d093b6d7c2323528cc571d25543	Note	Final	All Open Access; Bronze Open Access; Green Open Access	Scopus	2-s2.0-85092934039
Harmon D.M.; Witt D.R.; Friedman P.A.; Attia Z.I.	Harmon, David M. (57201492412); Witt, Daniel R. (57225432504); Friedman, Paul A. (34975087100); Attia, Zachi I. (57035240000)	57201492412; 57225432504; 34975087100; 57035240000	Diagnosis and treatment of new heart failure with reduced ejection fraction by the artificial intelligence–enhanced electrocardiogram	NR	2021	Cardiovascular Digital Health Journal	2	5		282	284	2	7	10.1016/j.cvdhj.2021.08.002	https://www.scopus.com/inward/record.uri?eid=2-s2.0-85131048303&doi=10.1016%2fj.cvdhj.2021.08.002&partnerID=40&md5=c6ee5156f2fba0151c34fc8b37abe774	Article	Final	All Open Access; Gold Open Access; Green Open Access	Scopus	2-s2.0-85131048303
Cummings S.; Chambers D.W.	Cummings, Silké (57218563691); Chambers, David W. (54790567900)	57218563691; 54790567900	Diagnostic paths for a mouth-breathing patient	NR	2020	American Journal of Orthodontics and Dentofacial Orthopedics	158	4		564	57100		3	10.1016/j.ajodo.2019.09.019	https://www.scopus.com/inward/record.uri?eid=2-s2.0-85089597067&doi=10.1016%2fj.ajodo.2019.09.019&partnerID=40&md5=10d08c98836daaf86c50aa1f90e7ba58	Article	Final		Scopus	2-s2.0-85089597067
Holcomb A.J.; Richmon J.D.	Holcomb, Andrew J. (57201026710); Richmon, Jeremy D. (34571998000)	57201026710; 34571998000	Robotic and Endoscopic Approaches to Head and Neck Surgery	NR	2021	Hematology/Oncology Clinics of North America	35	5		875	894	19	8	10.1016/j.hoc.2021.05.002	https://www.scopus.com/inward/record.uri?eid=2-s2.0-85109109477&doi=10.1016%2fj.hoc.2021.05.002&partnerID=40&md5=956da48d8dad9ee8ad8649ad0c116d36	Review	Final		Scopus	2-s2.0-85109109477
Gahungu N.; Shariar A.; Playford D.; Judkins C.; Gabbay E.	Gahungu, Nestor (57206844340); Shariar, Afsin (57226443110); Playford, David (57208827609); Judkins, Christopher (55583403900); Gabbay, Eli (7006513528)	57206844340; 57226443110; 57208827609; 55583403900; 7006513528	Transfer learning artificial intelligence for automated detection of atrial fibrillation in patients undergoing evaluation for suspected obstructive sleep apnoea: a feasibility study	NO CBCT	2021	Sleep Medicine	85			166	171	5	8	10.1016/j.sleep.2021.07.014	https://www.scopus.com/inward/record.uri?eid=2-s2.0-85111594233&doi=10.1016%2fj.sleep.2021.07.014&partnerID=40&md5=3d6e941412fab039f653ad1a37565927	Article	Final		Scopus	2-s2.0-85111594233
Penzel T.; Glos M.; Fietze I.	Penzel, Thomas (57207902667); Glos, Martin (6603077240); Fietze, Ingo (7004599010)	57207902667; 6603077240; 7004599010	New Trends and New Technologies in Sleep Medicine: Expanding Accessibility	NO CBCT	2021	Sleep Medicine Clinics	16	3		475	483	8	7	10.1016/j.jsmc.2021.05.010	https://www.scopus.com/inward/record.uri?eid=2-s2.0-85111129192&doi=10.1016%2fj.jsmc.2021.05.010&partnerID=40&md5=808fadfac7d5e41dbe683f121f15fcc7	Review	Final		Scopus	2-s2.0-85111129192
Kim T.; Kim J.-W.; Lee K.	Kim, Taehoon (57199878191); Kim, Jeong-Whun (9235705200); Lee, Kyogu (8597995500)	57199878191; 9235705200; 8597995500	Detection of sleep disordered breathing severity using acoustic biomarker and machine learning techniques	NO CBCT	2018	BioMedical Engineering Online	17	1	16				72	10.1186/s12938-018-0448-x	https://www.scopus.com/inward/record.uri?eid=2-s2.0-85041446129&doi=10.1186%2fs12938-018-0448-x&partnerID=40&md5=5db658ffc7aaf6fe725f14ba2821551c	Article	Final	All Open Access; Gold Open Access; Green Open Access	Scopus	2-s2.0-85041446129
Weatherald J.; Humbert M.	Weatherald, Jason (24172300500); Humbert, Marc (55382766900)	24172300500; 55382766900	The ‘great wait’ for diagnosis in pulmonary arterial hypertension	NR	2020	Respirology	25	8		790	792	2	9	10.1111/resp.13814	https://www.scopus.com/inward/record.uri?eid=2-s2.0-85082758999&doi=10.1111%2fresp.13814&partnerID=40&md5=33d47b97919592ddc9d42661f7df7876	Editorial	Final	All Open Access; Bronze Open Access	Scopus	2-s2.0-85082758999
Espinoza-Cuadros F.; Fernández-Pozo R.; Toledano D.T.; Alcázar-Ramírez J.D.; López-Gonzalo E.; Hernández-Gómez L.A.	Espinoza-Cuadros, Fernando (55536144400); Fernández-Pozo, Rubén (14625977500); Toledano, Doroteo T. (13608452700); Alcázar-Ramírez, José D. (6506841753); López-Gonzalo, Eduardo (6507069155); Hernández-Gómez, Luis A. (6701850865)	55536144400; 14625977500; 13608452700; 6506841753; 6507069155; 6701850865	Reviewing the connection between speech and obstructive sleep apnea	NO AI, NO CBCT	2016	BioMedical Engineering Online	15	1	20				23	10.1186/s12938-016-0138-5	https://www.scopus.com/inward/record.uri?eid=2-s2.0-84958279255&doi=10.1186%2fs12938-016-0138-5&partnerID=40&md5=6a83986d52eef1c4fd33cf5e13466f1e	Article	Final	All Open Access; Gold Open Access; Green Open Access	Scopus	2-s2.0-84958279255
Verbraecken J.	Verbraecken, Johan (6701917364)	6701917364	Telemedicine in Sleep-Disordered Breathing: Expanding the Horizons	NO AI, NO CBCT	2021	Sleep Medicine Clinics	16	3		417	445	28	21	10.1016/j.jsmc.2021.05.009	https://www.scopus.com/inward/record.uri?eid=2-s2.0-85109111550&doi=10.1016%2fj.jsmc.2021.05.009&partnerID=40&md5=90372a097c398706d73de3ff19b94412	Review	Final	All Open Access; Green Open Access; Hybrid Gold Open Access	Scopus	2-s2.0-85109111550
Alsufyani N.A.; Noga M.L.; Witmans M.; Cheng I.; El-Hakim H.; Major P.W.	Alsufyani, Noura A. (37002576700); Noga, Michelle L. (8432881100); Witmans, Manisha (15057412600); Cheng, Irene (54790535600); El-Hakim, Hamdy (6701569724); Major, Paul W. (18341184300)	37002576700; 8432881100; 15057412600; 54790535600; 6701569724; 18341184300	Using cone beam CT to assess the upper airway after surgery in children with sleep disordered breathing symptoms and maxillary-mandibular disproportions: a clinical pilot	NO AI	2017	Journal of Otolaryngology - Head and Neck Surgery	46	1	31				14	10.1186/s40463-017-0204-4	https://www.scopus.com/inward/record.uri?eid=2-s2.0-85018470449&doi=10.1186%2fs40463-017-0204-4&partnerID=40&md5=ce36357fd15a7ac7d68b095af822af53	Article	Final	All Open Access; Gold Open Access; Green Open Access	Scopus	2-s2.0-85018470449
Maspero C.; Giannini L.; Galbiati G.; Kairyte L.; Farronato G.	Maspero, Cinzia (23473805500); Giannini, Lucia (36771304200); Galbiati, Guido (36876135400); Kairyte, Laima (56677841700); Farronato, Giampietro (7003605332)	23473805500; 36771304200; 36876135400; 56677841700; 7003605332	Upper airway obstuction in class II patients. Effects of Andresen activator on the anatomy of pharingeal airway passage. Cone beam evalution	NO AI	2015	Stomatologija	17	4		124	130	6	23		https://www.scopus.com/inward/record.uri?eid=2-s2.0-85017421174&partnerID=40&md5=32ce569f83e955111cc2342968eef83f	Article	Final		Scopus	2-s2.0-85017421174
Masoud A.I.; Alwadei A.H.; Gowharji L.F.; Park C.G.; Carley D.W.	Masoud, Ahmed I. (55815966100); Alwadei, Abdurahman H. (57204781025); Gowharji, Lena F. (56835734400); Park, Chang G. (12778736400); Carley, David W. (7006159093)	55815966100; 57204781025; 56835734400; 12778736400; 7006159093	Relating three-dimensional airway measurements to the apnea-hypopnea index in pediatric sleep apnea patients	NO AI	2021	Orthodontics and Craniofacial Research	24	1		137	146	9	10	10.1111/ocr.12417	https://www.scopus.com/inward/record.uri?eid=2-s2.0-85091175081&doi=10.1111%2focr.12417&partnerID=40&md5=0bd9db22582fe1bed4829ee4edc77b6b	Article	Final		Scopus	2-s2.0-85091175081
Herrero Babiloni A.; Beetz G.; Bruneau A.; Martel M.O.; Cistulli P.A.; Nixdorf D.R.; Conway J.M.; Lavigne G.J.	Herrero Babiloni, Alberto (57189634032); Beetz, Gabrielle (57210798462); Bruneau, Alice (57222024123); Martel, Marc O. (35900741900); Cistulli, Peter A. (7003798796); Nixdorf, Donald R. (6507471335); Conway, Jeannine M. (7402605379); Lavigne, Gilles J. (7004798333)	57189634032; 57210798462; 57222024123; 35900741900; 7003798796; 6507471335; 7402605379; 7004798333	Multitargeting the sleep-pain interaction with pharmacological approaches: A narrative review with suggestions on new avenues of investigation	Narrative Review	2021	Sleep Medicine Reviews	59		101459				17	10.1016/j.smrv.2021.101459	https://www.scopus.com/inward/record.uri?eid=2-s2.0-85100996588&doi=10.1016%2fj.smrv.2021.101459&partnerID=40&md5=f41fe24eae17ecbef3074723d7dd0fc3	Review	Final		Scopus	2-s2.0-85100996588
Gahungu N.; Judkins C.; Gabbay E.; Playford D.	Gahungu, Nestor (57206844340); Judkins, Christopher (55583403900); Gabbay, Eli (7006513528); Playford, David (57208827609)	57206844340; 55583403900; 7006513528; 57208827609	Advances in screening for undiagnosed atrial fibrillation for stroke prevention and implications for patients with obstructive sleep apnoea: a literature review and research agenda	Literature Review	2019	Sleep Medicine	57			107	114	7	6	10.1016/j.sleep.2019.01.036	https://www.scopus.com/inward/record.uri?eid=2-s2.0-85063763346&doi=10.1016%2fj.sleep.2019.01.036&partnerID=40&md5=d9b40a86a7380d4d8926471b85bb9506	Review	Final		Scopus	2-s2.0-85063763346
Hunasikatti M.	Hunasikatti, Mahadevappa (6505869504)	6505869504	Variability and Misclassification of Sleep Apnea Severity Based on Multi-Night Testing	NO AI, NO CBCT	2021	Chest	159	1		453	454	1	1	10.1016/j.chest.2020.07.098	https://www.scopus.com/inward/record.uri?eid=2-s2.0-85098051175&doi=10.1016%2fj.chest.2020.07.098&partnerID=40&md5=ee73880502d5e47f2b5d7ecd2844463b	Letter	Final	All Open Access; Bronze Open Access	Scopus	2-s2.0-85098051175
Alsufyani N.A.; Noga M.L.; Witmans M.; Major P.W.	Alsufyani, Noura A. (37002576700); Noga, Michelle L. (8432881100); Witmans, Manisha (15057412600); Major, Paul W. (18341184300)	37002576700; 8432881100; 15057412600; 18341184300	Upper airway imaging in sleep-disordered breathing: role of cone-beam computed tomography	NO AI	2017	Oral Radiology	33	3		161	169	8	16	10.1007/s11282-017-0280-1	https://www.scopus.com/inward/record.uri?eid=2-s2.0-85015659533&doi=10.1007%2fs11282-017-0280-1&partnerID=40&md5=e20ed833a3f879a3d451259335aab72c	Review	Final		Scopus	2-s2.0-85015659533
Zhang Z.; Han J.; Qian K.; Janott C.; Guo Y.; Schuller B.	Zhang, Zixing (24282033300); Han, Jing (57189595463); Qian, Kun (58629705000); Janott, Christoph (56233625900); Guo, Yanan (56555433600); Schuller, Bjorn (6603767415)	24282033300; 57189595463; 58629705000; 56233625900; 56555433600; 6603767415	Snore-GANs: Improving Automatic Snore Sound Classification with Synthesized Data	NO CBCT	2020	IEEE Journal of Biomedical and Health Informatics	24	1	8678828	300	310	10	44	10.1109/JBHI.2019.2907286	https://www.scopus.com/inward/record.uri?eid=2-s2.0-85077666833&doi=10.1109%2fJBHI.2019.2907286&partnerID=40&md5=3d9a4223b484c6aca6f81317850f5711	Article	Final	All Open Access; Green Open Access	Scopus	2-s2.0-85077666833
Vachiéry J.-L.; Galiè N.	Vachiéry, Jean-Luc (7003690013); Galiè, Nazzareno (35236644600)	7003690013; 35236644600	Beyond the World Symposium on Pulmonary Hypertension: practical management of pulmonary arterial hypertension and evolving concepts	NR	2019	European Heart Journal, Supplement	21			K1	K3	2	1	10.1093/eurheartj/suz209	https://www.scopus.com/inward/record.uri?eid=2-s2.0-85085110771&doi=10.1093%2feurheartj%2fsuz209&partnerID=40&md5=d0ef0440da68aff3cc218e969c1ff4b0	Article	Final	All Open Access; Green Open Access; Hybrid Gold Open Access	Scopus	2-s2.0-85085110771
Parsel S.M.; Riley C.A.; Todd C.A.; Thomas A.J.; McCoul E.D.	Parsel, Sean M. (57195729645); Riley, Charles A. (56411654400); Todd, Cameron A. (57196374650); Thomas, Andrew J. (57188639697); McCoul, Edward D. (6504149895)	57195729645; 56411654400; 57196374650; 57188639697; 6504149895	Differentiation of Clinical Patterns Associated With Rhinologic Disease	NR	2021	American Journal of Rhinology and Allergy	35	2		179	186	7	8	10.1177/1945892420941706	https://www.scopus.com/inward/record.uri?eid=2-s2.0-85087940847&doi=10.1177%2f1945892420941706&partnerID=40&md5=86dc53e1cf9476a9742d8cfdc6af558a	Article	Final		Scopus	2-s2.0-85087940847
Bruwier A.; Poirrier R.; Albert A.; Maes N.; Limme M.; Charavet C.; Milicevic M.; Raskin S.; Poirrier A.-L.	Bruwier, Annick (38961007400); Poirrier, Robert (55883374500); Albert, Adelin (7202794939); Maes, Nathalie (56622675300); Limme, Michel (6701651400); Charavet, Carole (57190347507); Milicevic, Mladen (7005565649); Raskin, Sylvianne (7005181494); Poirrier, Anne-Lise (6505831730)	38961007400; 55883374500; 7202794939; 56622675300; 6701651400; 57190347507; 7005565649; 7005181494; 6505831730	Three-dimensional analysis of craniofacial bones and soft tissues in obstructive sleep apnea using cone beam computed tomography	OK	2016	International orthodontics	14	4		449	461	12	3	10.1016/j.ortho.2016.10.003	https://www.scopus.com/inward/record.uri?eid=2-s2.0-85006253078&doi=10.1016%2fj.ortho.2016.10.003&partnerID=40&md5=f42e1d067cdb1d9907196911b081f27c	Article	Final	All Open Access; Green Open Access	Scopus	2-s2.0-85006253078
Nakano H.; Furukawa T.; Tanigawa T.	Nakano, Hiroshi (58888933500); Furukawa, Tomokazu (16202505000); Tanigawa, Takeshi (57220506449)	58888933500; 16202505000; 57220506449	Tracheal sound analysis using a deep neural network to detect sleep apnea	NO CBCT	2019	Journal of Clinical Sleep Medicine	15	8		1125	1133	8	45	10.5664/jcsm.7804	https://www.scopus.com/inward/record.uri?eid=2-s2.0-85070742828&doi=10.5664%2fjcsm.7804&partnerID=40&md5=47c90ed77980610d40298195389c62a5	Review	Final	All Open Access; Bronze Open Access; Green Open Access	Scopus	2-s2.0-85070742828
Perrotti G.; Karanxha L.; Scaini R.; Clauser T.; Testori T.; Francetti L.; Del Fabbro M.	Perrotti, G. (26644394900); Karanxha, L. (55449925400); Scaini, R. (57202238760); Clauser, T. (57218320079); Testori, T. (7003778947); Francetti, L. (6701703996); Del Fabbro, M. (7004132028)	26644394900; 55449925400; 57202238760; 57218320079; 7003778947; 6701703996; 7004132028	A 3D evaluation of the upper airways and sagittal craniofacial pattern: Are these two parameters associated?	NO CBCT	2021	Journal of Biological Regulators and Homeostatic Agents	35	2		131	138	7	0		https://www.scopus.com/inward/record.uri?eid=2-s2.0-85118342137&partnerID=40&md5=17dcf7f0715b0983117ad4dd681eafc3	Article	Final		Scopus	2-s2.0-85118342137
Schlett C.L.; Nattenmüller J.; Tsuchiya N.; Vogel-Claussen J.; Kauczor H.-U.; Levin D.; Hatabu H.; Estépar J.R.; Wu M.-T.; Van Beek E.J.R.; Schiebler M.L.	Schlett, Christopher L. (25645351400); Nattenmüller, Johanna (56053977500); Tsuchiya, Nanae (54586129800); Vogel-Claussen, Jens (9434432300); Kauczor, Hans-Ulrich (7102275418); Levin, David (56528911400); Hatabu, Hiroto (7004896846); Estépar, Jose R. (57207034865); Wu, Ming-Ting (35276791300); Van Beek, Edwin J.R. (57190702184); Schiebler, Mark L. (7003277933)	25645351400; 56053977500; 54586129800; 9434432300; 7102275418; 56528911400; 7004896846; 57207034865; 35276791300; 57190702184; 7003277933	Noncontrast Chest Computed Tomographic Imaging of Obesity and the Metabolic Syndrome	NR	2019	Journal of Thoracic Imaging	34	2		116	125	9	9	10.1097/RTI.0000000000000391	https://www.scopus.com/inward/record.uri?eid=2-s2.0-85062194936&doi=10.1097%2fRTI.0000000000000391&partnerID=40&md5=8326b41c0daeb0389254287e71accbe4	Review	Final	All Open Access; Green Open Access	Scopus	2-s2.0-85062194936
Tiron R.; Lyon G.; Kilroy H.; Osman A.; Kelly N.; O'Mahony N.; Lopes C.; Coffey S.; McMahon S.; Wren M.; Conway K.; Fox N.; Costello J.; Shouldice R.; Lederer K.; Fietze I.; Penzel T.	Tiron, Roxana (57225455580); Lyon, Graeme (57209663235); Kilroy, Hannah (57209656632); Osman, Ahmed (57213597059); Kelly, Nicola (57219237596); O'Mahony, Niall (57219247013); Lopes, Cesar (57219247361); Coffey, Sam (57213599796); McMahon, Stephen (57219245340); Wren, Michael (57219243323); Conway, Kieran (56097247300); Fox, Niall (59778262600); Costello, John (56096937300); Shouldice, Redmond (70…	57225455580; 57209663235; 57209656632; 57213597059; 57219237596; 57219247013; 57219247361; 57213599796; 57219245340; 57219243323; 56097247300; 59778262600; 56096937300; 7004055955; 57208631888; 7004599010; 57207902667	Screening for obstructive sleep apnea with novel hybrid acoustic smartphone app technology	NO AI, NO CBCT	2020	Journal of Thoracic Disease	12	8		4476	4495	19	42	10.21037/jtd-20-804	https://www.scopus.com/inward/record.uri?eid=2-s2.0-85091835393&doi=10.21037%2fjtd-20-804&partnerID=40&md5=abc8092e46f0ee816183001f2adc02d3	Article	Final	All Open Access; Gold Open Access; Green Open Access	Scopus	2-s2.0-85091835393
Kolsuz M.E.; Orhan K.; Bilecenoglu B.; Sakul B.U.; Ozturk A.	Kolsuz, Mehmet Eray (56444299300); Orhan, Kaan (8502419700); Bilecenoglu, Burak (56035307900); Sakul, Bayram U. (6507672549); Ozturk, Adnan (7102666108)	56444299300; 8502419700; 56035307900; 6507672549; 7102666108	Evaluation of genial tubercle anatomy using cone beam computed tomography	NR	2015	Journal of Oral Science	57	2		151	156	5	7	10.2334/josnusd.57.151	https://www.scopus.com/inward/record.uri?eid=2-s2.0-85011695814&doi=10.2334%2fjosnusd.57.151&partnerID=40&md5=638b6e0824b8c5b3279c20ded3b52163	Article	Final	All Open Access; Gold Open Access	Scopus	2-s2.0-85011695814
Roche F.; Mouhli L.; Pichot V.; Celle S.	Roche, Frédéric (7005644333); Mouhli, Lytissia (57226624188); Pichot, Vincent (6603669918); Celle, Sébastien (23024179400)	7005644333; 57226624188; 6603669918; 23024179400	Obstructive sleep apnea/hypopnea syndrome phenotypes after night sleep recordings: How to get to precision medicine in 2021	NO AI, NO CBCT	2021	Sleep	44	7					2	10.1093/sleep/zsab154	https://www.scopus.com/inward/record.uri?eid=2-s2.0-85112124259&doi=10.1093%2fsleep%2fzsab154&partnerID=40&md5=e1e15e7cd7d0d834abdd4a0c3ad26efc	Review	Final	All Open Access; Bronze Open Access	Scopus	2-s2.0-85112124259
Juang C.-F.; Wen C.-Y.; Chang K.-M.; Chen Y.-H.; Wu M.-F.; Huang W.-C.	Juang, Chia-Feng (7005618741); Wen, Chih-Yu (35323291500); Chang, Kai-Ming (7404879228); Chen, Yu-Hsuan (7601444308); Wu, Ming-Feng (56107605800); Huang, Wei-Chang (10144339900)	7005618741; 35323291500; 7404879228; 7601444308; 56107605800; 10144339900	Explainable fuzzy neural network with easy-to-obtain physiological features for screening obstructive sleep apnea-hypopnea syndrome	NO CBCT	2021	Sleep Medicine	85			280	290	10	13	10.1016/j.sleep.2021.07.012	https://www.scopus.com/inward/record.uri?eid=2-s2.0-85112195190&doi=10.1016%2fj.sleep.2021.07.012&partnerID=40&md5=feeb46d665d6d6ec5b7ad382c261d7f7	Article	Final		Scopus	2-s2.0-85112195190
Mouhanna-Fattal C.; Papadopoulos M.; Bouserhal J.; Tauk A.; Bassil-Nassif N.; Athanasiou A.	Mouhanna-Fattal, Carole (57112748700); Papadopoulos, Moschos (7101944774); Bouserhal, Joseph (26434642700); Tauk, Alain (55995201800); Bassil-Nassif, Nayla (38860951700); Athanasiou, Athanasios (7004535239)	57112748700; 7101944774; 26434642700; 55995201800; 38860951700; 7004535239	Evaluation of upper airway volume and craniofacial volumetric structures in obstructive sleep apnoea adults: A descriptive CBCT study; [Évaluation du volume des voies respiratoires supérieures et des structures volumétriques crâniofaciales chez les adultes atteints d'apnée obstructive du sommeil : étude descriptive tridimensionnelle]	NO AI	2019	International Orthodontics	17	4		678	686	8	18	10.1016/j.ortho.2019.08.005	https://www.scopus.com/inward/record.uri?eid=2-s2.0-85071447089&doi=10.1016%2fj.ortho.2019.08.005&partnerID=40&md5=c7d66c8a4fa4ccd235b7f76efb96b9a8	Article	Final		Scopus	2-s2.0-85071447089
Wtorek J.	Wtorek, Jerzy (6701488611)	6701488611	A special section on intelligent user interfaces in healthcare (IUIH)	NR	2015	Journal of Medical Imaging and Health Informatics	5	8		1607	1609	2	0	10.1166/jmihi.2015.1619	https://www.scopus.com/inward/record.uri?eid=2-s2.0-84955322956&doi=10.1166%2fjmihi.2015.1619&partnerID=40&md5=ecb275117fe1cab5f257fa132ef6fcda	Editorial	Final		Scopus	2-s2.0-84955322956
Momany S.M.; AlJamal G.; Shugaa-Addin B.; Khader Y.S.	Momany, Suleiman M. (56363052900); AlJamal, Ghaida׳ (56289496100); Shugaa-Addin, Bassam (56520356500); Khader, Yousef S. (55654192600)	56363052900; 56289496100; 56520356500; 55654192600	Cone Beam Computed Tomography Analysis of Upper Airway Measurements in Patients With Obstructive Sleep Apnea	NO AI	2016	American Journal of the Medical Sciences	352	4		376	384	8	43	10.1016/j.amjms.2016.07.014	https://www.scopus.com/inward/record.uri?eid=2-s2.0-84994756908&doi=10.1016%2fj.amjms.2016.07.014&partnerID=40&md5=23b53948d101f425999b12eb192614bd	Article	Final		Scopus	2-s2.0-84994756908
Nielsen J.C.; Lin Y.-J.; de Oliveira Figueiredo M.J.; Sepehri Shamloo A.; Alfie A.; Boveda S.; Dagres N.; Di Toro D.; Eckhardt L.L.; Ellenbogen K.; Hardy C.; Ikeda T.; Jaswal A.; Kaufman E.; Krahn A.; Kusano K.; Kutyifa V.; Lim H.S.; Lip G.Y.H.; Nava-Townsend S.; Pak H.-N.; Diez G.R.; Sauer W.; Saxena A.; Svendsen J.H.; Vanegas D.; Vaseghi M.; Wilde A.; Bunch T.J.; Buxton A.E.; Calvimontes G.; Ch…	Nielsen, Jens Cosedis (7404066667); Lin, Yenn-Jiang (56512618600); de Oliveira Figueiredo, Marcio Jansen (6504634095); Sepehri Shamloo, Alireza (57197871388); Alfie, Alberto (57188858343); Boveda, Serge (6701478201); Dagres, Nikolaos (7003639393); Di Toro, Dario (24340902200); Eckhardt, Lee L. (8362056800); Ellenbogen, Kenneth (7102409241); Hardy, Carina (14422001600); Ikeda, Takanori (2293739510…	7404066667; 56512618600; 6504634095; 57197871388; 57188858343; 6701478201; 7003639393; 24340902200; 8362056800; 7102409241; 14422001600; 22937395100; 23008660300; 34769844300; 35243017500; 7101960162; 24492255000; 36165699700; 57216675273; 55152251100; 7101865848; 57218544545; 7102360865; 21637320200; 57203105026; 57189066434; 8519617300; 7102614930; 7005683484; 7005537476; 14064332100; 353358973…	European Heart Rhythm Association (EHRA)/Heart Rhythm Society (HRS)/Asia Pacific Heart Rhythm Society (APHRS)/Latin American Heart Rhythm Society (LAHRS) expert consensus on risk assessment in cardiac arrhythmias: use the right tool for the right outcome, in the right population	NR	2020	Heart Rhythm	17	9		e269	e316	47	13	10.1016/j.hrthm.2020.05.004	https://www.scopus.com/inward/record.uri?eid=2-s2.0-85089539043&doi=10.1016%2fj.hrthm.2020.05.004&partnerID=40&md5=ab6edb227ebe8226a41412479ad277bf	Article	Final		Scopus	2-s2.0-85089539043
St Louis E.K.; Videnovic A.	St Louis, Erik K. (8730449800); Videnovic, Aleksandar (24172929100)	8730449800; 24172929100	Sleep Neurology’s Toolkit at the Crossroads: Challenges and Opportunities in Neurotherapeutics Lost and Found in Translation	NR	2021	Neurotherapeutics	18	1					3	10.1007/s13311-021-01032-7	https://www.scopus.com/inward/record.uri?eid=2-s2.0-85103600368&doi=10.1007%2fs13311-021-01032-7&partnerID=40&md5=1247aef9726754f3543a6886de968d4f	Review	Final	All Open Access; Bronze Open Access; Green Open Access	Scopus	2-s2.0-85103600368
Mupparapu M.; Shi K.J.; Lo A.D.; Setzer F.C.	Mupparapu, Mel (7003536251); Shi, Katherine J. (57216731760); Lo, Angela D. (55181266800); Setzer, Frank C. (19934334800)	7003536251; 57216731760; 55181266800; 19934334800	Novel 3d segmentation for reliable volumetric assessment of the nasal airway: A cbct study	OK, I think?	2021	Quintessence International	52	2		154	164	10	7	10.3290/j.qi.a45429	https://www.scopus.com/inward/record.uri?eid=2-s2.0-85100070714&doi=10.3290%2fj.qi.a45429&partnerID=40&md5=59cd6ee136c3ac6392f4a973bd2fe375	Article	Final		Scopus	2-s2.0-85100070714
Woehrle H.; Schoebel C.	Woehrle, Holger (6506693944); Schoebel, Christoph (36952594700)	6506693944; 36952594700	Digital respiratory sleep medicine—part II: therapy: Current status, perspective, vision; [Digitale respiratorische Schlafmedizin – Teil II: Therapie: Aktueller Stand, Perspektive, Vision]	NO AI, NO CBCT	2020	Somnologie	24	3		145	150	5	0	10.1007/s11818-020-00263-8	https://www.scopus.com/inward/record.uri?eid=2-s2.0-85089996383&doi=10.1007%2fs11818-020-00263-8&partnerID=40&md5=6bfadbb5a6d95f2785c22b15569b76aa	Review	Final		Scopus	2-s2.0-85089996383
Al-Khatib S.M.; Benjamin E.J.; Albert C.M.; Alonso A.; Chauhan C.; Chen P.-S.; Curtis A.B.; Desvigne-Nickens P.; Ho J.E.; Lam C.S.P.; Link M.S.; Patton K.K.; Redfield M.M.; Rienstra M.; Rosenberg Y.; Schnabel R.; Spertus J.A.; Stevenson L.W.; Hills M.T.; Voors A.A.; Cooper L.S.; Go A.S.	Al-Khatib, Sana M. (6603726728); Benjamin, Emelia J. (57212852919); Albert, Christine M. (7005328314); Alonso, Alvaro (57209979218); Chauhan, Cynthia (22978387100); Chen, Peng-Sheng (27167890900); Curtis, Anne B. (7202353009); Desvigne-Nickens, Patrice (57218590707); Ho, Jennifer E. (7402650066); Lam, Carolyn S.P. (19934204100); Link, Mark S. (7103000197); Patton, Kristen K. (7003324711); Redfiel…	6603726728; 57212852919; 7005328314; 57209979218; 22978387100; 27167890900; 7202353009; 57218590707; 7402650066; 19934204100; 7103000197; 7003324711; 7007025284; 8858826600; 7005463065; 8708614100; 55449276500; 7103320086; 55293781800; 7006380706; 7202473203; 57212853374	Advancing Research on the Complex Interrelations between Atrial Fibrillation and Heart Failure: A Report from a US National Heart, Lung, and Blood Institute Virtual Workshop	NR	2020	Circulation	141	23		1915	1926	11	44	10.1161/CIRCULATIONAHA.119.045204	https://www.scopus.com/inward/record.uri?eid=2-s2.0-85086354389&doi=10.1161%2fCIRCULATIONAHA.119.045204&partnerID=40&md5=62a9c3edc6c6e2887c625a6e3e7491ea	Article	Final	All Open Access; Green Open Access	Scopus	2-s2.0-85086354389
Singh G.D.; Kraver M.; Chernyshev O.	Singh, G. Dave (16937413900); Kraver, Mark (57200695133); Chernyshev, Oleg (6602123214)	16937413900; 57200695133; 6602123214	Restoration of sleep using a novel biomimetic protocol for adult OSA: Clinical case report	Case Report	2019	Cranio - Journal of Craniomandibular Practice	37	2		136	139	3	5	10.1080/08869634.2018.1425235	https://www.scopus.com/inward/record.uri?eid=2-s2.0-85042228601&doi=10.1080%2f08869634.2018.1425235&partnerID=40&md5=9cc05e979479412491fcc8f6048b34b3	Article	Final		Scopus	2-s2.0-85042228601
Goldstein C.A.; Berry R.B.; Kent D.T.; Kristo D.A.; Seixas A.A.; Redline S.; Brandon Westover M.; Abbasi-Feinberg F.; Nisha Aurora R.; Carden K.A.; Kirsch D.B.; Malhotra R.K.; Martin J.L.; Olson E.J.; Ramar K.; Rosen C.L.; Rowley J.A.; Shelgikar A.V.	Goldstein, Cathy A. (36668361900); Berry, Richard B. (7401995111); Kent, David T. (35750090600); Kristo, David A. (57207802236); Seixas, Azizi A. (56567942200); Redline, Susan (7102381732); Brandon Westover, M. (55384180400); Abbasi-Feinberg, Fariha (57211844576); Nisha Aurora, R. (57209739232); Carden, Kelly A. (57195355729); Kirsch, Douglas B. (8681976900); Malhotra, Raman K. (35118444200); Mar…	36668361900; 7401995111; 35750090600; 57207802236; 56567942200; 7102381732; 55384180400; 57211844576; 57209739232; 57195355729; 8681976900; 35118444200; 57207800864; 7202250600; 23009801600; 55521823400; 7201756575; 54986387800	Artificial intelligence in sleep medicine: An American Academy of Sleep Medicine position statement	NO CBCT	2020	Journal of Clinical Sleep Medicine	16	4		605	607	2	68	10.5664/jcsm.8288	https://www.scopus.com/inward/record.uri?eid=2-s2.0-85083621605&doi=10.5664%2fjcsm.8288&partnerID=40&md5=61a5d247ee93d87cf9542a7e7dee47c5	Review	Final	All Open Access; Bronze Open Access; Green Open Access	Scopus	2-s2.0-85083621605
Arslan Tuncer S.; Akılotu B.; Toraman S.	Arslan Tuncer, Seda (55903601800); Akılotu, Beyza (57203166547); Toraman, Suat (56631475500)	55903601800; 57203166547; 56631475500	A deep learning-based decision support system for diagnosis of OSAS using PTT signals	NO CBCT	2019	Medical Hypotheses	127			15	22	7	46	10.1016/j.mehy.2019.03.026	https://www.scopus.com/inward/record.uri?eid=2-s2.0-85063619174&doi=10.1016%2fj.mehy.2019.03.026&partnerID=40&md5=9abf17927103a0d147485ad9f821c65d	Article	Final		Scopus	2-s2.0-85063619174
Firincioglulari M.; Aksoy S.; Orhan K.; Oz U.; Rasmussen F.	Firincioglulari, Mujgan (57214091050); Aksoy, Secil (36668149100); Orhan, Kaan (8502419700); Oz, Ulas (21934680900); Rasmussen, Finn (57197266879)	57214091050; 36668149100; 8502419700; 21934680900; 57197266879	Comparison of anterior mandible anatomical characteristics between obstructive sleep apnea patients and healthy individuals: a combined cone beam computed tomography and polysomnographic study	NO AI	2020	European Archives of Oto-Rhino-Laryngology	277	5		1427	1436	9	3	10.1007/s00405-020-05805-2	https://www.scopus.com/inward/record.uri?eid=2-s2.0-85078141527&doi=10.1007%2fs00405-020-05805-2&partnerID=40&md5=6af3d6e53da64323af5be0688fa579c4	Article	Final		Scopus	2-s2.0-85078141527
Luna-Angulo A.B.; Gómez-Díaz B.; Escobar-Cedillo R.E.; Anaya-Segura M.A.; Estrada-Mena F.J.; López-Hernández L.B.	Luna-Angulo, A.B. (37021598300); Gómez-Díaz, B. (56013648700); Escobar-Cedillo, R.E. (24168322400); Anaya-Segura, M.A. (56269936200); Estrada-Mena, F.J. (57192982524); López-Hernández, L.B. (6505747326)	37021598300; 56013648700; 24168322400; 56269936200; 57192982524; 6505747326	A new de novo mutation in a non-hot spot region at the DMD gene in a Mexican family	NR	2015	Genetic Counseling	25	4		429	432	3	2		https://www.scopus.com/inward/record.uri?eid=2-s2.0-84923373849&partnerID=40&md5=89254113934255110c1d69d222d15c23	Article	Final		Scopus	2-s2.0-84923373849
Masoud A.I.; Jackson G.W.; Carley D.W.	Masoud, Ahmed I. (55815966100); Jackson, Gregory W. (57191258147); Carley, David W. (7006159093)	55815966100; 57191258147; 7006159093	Sleep and airway assessment: A review for dentists	Review	2017	Cranio - Journal of Craniomandibular Practice	35	4		206	222	16	18	10.1080/08869634.2016.1228440	https://www.scopus.com/inward/record.uri?eid=2-s2.0-84988443450&doi=10.1080%2f08869634.2016.1228440&partnerID=40&md5=73c47d394165e4b04f34f80c6108de16	Article	Final		Scopus	2-s2.0-84988443450
Veys B.; Pottel L.; Mollemans W.; Abeloos J.; Swennen G.; Neyt N.	Veys, B. (57195105167); Pottel, L. (54791405900); Mollemans, W. (8436712700); Abeloos, J. (6603757039); Swennen, G. (6604000250); Neyt, N. (16417301700)	57195105167; 54791405900; 8436712700; 6603757039; 6604000250; 16417301700	Three-dimensional volumetric changes in the upper airway after maxillomandibular advancement in obstructive sleep apnoea patients and the impact on quality of life	NO AI	2017	International Journal of Oral and Maxillofacial Surgery	46	12		1525	1532	7	24	10.1016/j.ijom.2017.06.020	https://www.scopus.com/inward/record.uri?eid=2-s2.0-85025466053&doi=10.1016%2fj.ijom.2017.06.020&partnerID=40&md5=d1ae2c044ee989eb53b1208b324ed8ad	Article	Final		Scopus	2-s2.0-85025466053
Jansri U.; Chirakalwasan N.; Chaitusaney B.; Busayakanon S.; Khongjui T.; Tretriluxana S.	Jansri, Ukkrit (57186639400); Chirakalwasan, Naricha (24398519000); Chaitusaney, Busarakum (57190172973); Busayakanon, Supasuta (57223971908); Khongjui, Thamonwan (57223984923); Tretriluxana, Suradej (15844665800)	57186639400; 24398519000; 57190172973; 57223971908; 57223984923; 15844665800	Automatic Sleep Data Scoring by Artificial Intelligence: A Pilot Study in Thai Population	NO CBCT & Pilot Study	2021	2021 7th International Conference on Engineering, Applied Sciences and Technology, ICEAST 2021 - Proceedings			9426262	29	33	4	3	10.1109/ICEAST52143.2021.9426262	https://www.scopus.com/inward/record.uri?eid=2-s2.0-85106607224&doi=10.1109%2fICEAST52143.2021.9426262&partnerID=40&md5=6b4acc046add39b00929cce242bbb4e7	Conference paper	Final		Scopus	2-s2.0-85106607224
Sadry S.; Koca C.G.; Kurtulmuş H.	Sadry, Sanaz (57205750445); Koca, Cansu G. (57209364499); Kurtulmuş, Hüseyin (12445401500)	57205750445; 57209364499; 12445401500	Cone beam computed tomography analysis results in patients with obstructive sleep apnoea syndrome	NO AI	2021	International Journal of Clinical Practice	75	9	e14497				3	10.1111/ijcp.14497	https://www.scopus.com/inward/record.uri?eid=2-s2.0-85109396224&doi=10.1111%2fijcp.14497&partnerID=40&md5=04dd86779fcfd8b4ba356a2ef699984f	Article	Final		Scopus	2-s2.0-85109396224
Zhu D.; Kang W.; Zhang S.; Qiao X.; Liu J.; Liu C.; Lu H.	Zhu, Dechao (57218421107); Kang, Wenjing (57218421191); Zhang, Shilong (57204584512); Qiao, Xing (57215211306); Liu, Jie (57218418980); Liu, Chunyan (56734694400); Lu, Haiyan (55729794800)	57218421107; 57218421191; 57204584512; 57215211306; 57218418980; 56734694400; 55729794800	Effect of mandibular advancement device treatment on HIF-1α, EPO and VEGF in the myocardium of obstructive sleep apnea–hypopnea syndrome rabbits	NO AI, NO CBCT	2020	Scientific Reports	10	1	13261				9	10.1038/s41598-020-70238-0	https://www.scopus.com/inward/record.uri?eid=2-s2.0-85089145748&doi=10.1038%2fs41598-020-70238-0&partnerID=40&md5=3ae9238ab693e13a4f59900be84f810f	Article	Final	All Open Access; Gold Open Access; Green Open Access	Scopus	2-s2.0-85089145748
Knappe S.W.; Bakke M.; Svanholt P.; Petersson A.; Sonnesen L.	Knappe, S.W. (57193206429); Bakke, M. (56238961000); Svanholt, P. (24179388300); Petersson, A. (7006862208); Sonnesen, L. (6602279578)	57193206429; 56238961000; 24179388300; 7006862208; 6602279578	Long-term side effects on the temporomandibular joints and oro-facial function in patients with obstructive sleep apnoea treated with a mandibular advancement device	NO AI, NO CBCT	2017	Journal of Oral Rehabilitation	44	5		354	362	8	29	10.1111/joor.12485	https://www.scopus.com/inward/record.uri?eid=2-s2.0-85011689000&doi=10.1111%2fjoor.12485&partnerID=40&md5=28aa9c44f0f8be72062d2aae7d66149c	Article	Final		Scopus	2-s2.0-85011689000
Schutte A.E.	Schutte, Aletta E. (57216814352)	57216814352	Advancing hypertension management in Asia 2021, beyond COVID-19	NR	2021	Journal of Clinical Hypertension	23	3		406	407	1	1	10.1111/jch.14211	https://www.scopus.com/inward/record.uri?eid=2-s2.0-85101442230&doi=10.1111%2fjch.14211&partnerID=40&md5=4b6533da4a620aed03887311cfe41b90	Editorial	Final	All Open Access; Gold Open Access; Green Open Access	Scopus	2-s2.0-85101442230
Vaquerizo-Villar F.; Alvarez D.; Kheirandish-Gozal L.; Gutierrez-Tobal G.C.; Barroso-Garcia V.; Santamaria-Vazquez E.; Campo F.D.; Gozal D.; Hornero R.	Vaquerizo-Villar, Fernando (57190440838); Alvarez, Daniel (23388131700); Kheirandish-Gozal, Leila (14060157400); Gutierrez-Tobal, Gonzalo C. (57205213387); Barroso-Garcia, Veronica (57190436950); Santamaria-Vazquez, Eduardo (57202425565); Campo, Felix Del (55609943500); Gozal, David (34975080100); Hornero, Roberto (6602804361)	57190440838; 23388131700; 14060157400; 57205213387; 57190436950; 57202425565; 55609943500; 34975080100; 6602804361	A Convolutional Neural Network Architecture to Enhance Oximetry Ability to Diagnose Pediatric Obstructive Sleep Apnea	NO CBCT	2021	IEEE Journal of Biomedical and Health Informatics	25	8	9316292	2906	2916	10	47	10.1109/JBHI.2020.3048901	https://www.scopus.com/inward/record.uri?eid=2-s2.0-85099200868&doi=10.1109%2fJBHI.2020.3048901&partnerID=40&md5=a0f9293111b9c1da4d41c4af32a6a03e	Article	Final	All Open Access; Green Open Access	Scopus	2-s2.0-85099200868
Changpetch P.; Akinyemi M.I.	Changpetch, Pannapa (16038625600); Akinyemi, Mary I. (57202742362)	16038625600; 57202742362	An analysis of health insurance data using the directed acyclic graph: An application in Nigeria	NR	2020	Open Public Health Journal	13	1		718	722	4	0	10.2174/1874944502013010718	https://www.scopus.com/inward/record.uri?eid=2-s2.0-85100922297&doi=10.2174%2f1874944502013010718&partnerID=40&md5=a487e355111a8b85cae76c73d110a745	Article	Final	All Open Access; Gold Open Access	Scopus	2-s2.0-85100922297
Vishwakarma S.K.; Verma S.S.; Nair R.; Roy V.; Agrawal A.	Vishwakarma, Santosh Kumar (56126862800); Verma, Saurabh Singh (56900411900); Nair, Rajit (57203125821); Roy, Vandana (57197479820); Agrawal, Ayushi (57224813509)	56126862800; 56900411900; 57203125821; 57197479820; 57224813509	Detection of sleep apnea through heart rate signal using convolutional neural network	NO CBCT	2020	International Journal of Pharmaceutical Research	12	4		4829	4836	7	194	10.31838/ijpr/2020.12.04.654	https://www.scopus.com/inward/record.uri?eid=2-s2.0-85103683832&doi=10.31838%2fijpr%2f2020.12.04.654&partnerID=40&md5=430b3c6a73407679d7271df3e5ec0cc7	Article	Final		Scopus	2-s2.0-85103683832
Hsu W.-C.; Kang K.-T.; Yao C.-C.J.; Chou C.-H.; Weng W.-C.; Lee P.-L.; Chen Y.-J.	Hsu, Wei-Chung (7402002632); Kang, Kun-Tai (55190183600); Yao, Chung-Chen Jane (22959258800); Chou, Chen-Han (19033594200); Weng, Wen-Chin (14068165800); Lee, Pei-Lin (36617808700); Chen, Yunn-Jy (8416665900)	7402002632; 55190183600; 22959258800; 19033594200; 14068165800; 36617808700; 8416665900	Evaluation of Upper Airway in Children with Obstructive Sleep Apnea Using Cone-Beam Computed Tomography	OK	2021	Laryngoscope	131	3		680	685	5	21	10.1002/lary.28863	https://www.scopus.com/inward/record.uri?eid=2-s2.0-85087757477&doi=10.1002%2flary.28863&partnerID=40&md5=0712e962d0d326f8a25762b336eee8c0	Article	Final		Scopus	2-s2.0-85087757477
Pombo N.; Garcia N.; Bousson K.	Pombo, Nuno (55389546100); Garcia, Nuno (8229776000); Bousson, Kouamana (6602666967)	55389546100; 8229776000; 6602666967	Classification techniques on computerized systems to predict and/or to detect Apnea: A systematic review	SR	2017	Computer Methods and Programs in Biomedicine	140			265	274	9	55	10.1016/j.cmpb.2017.01.001	https://www.scopus.com/inward/record.uri?eid=2-s2.0-85008339430&doi=10.1016%2fj.cmpb.2017.01.001&partnerID=40&md5=dcd361948190fc849f8354b19d40adaa	Review	Final	All Open Access; Green Open Access	Scopus	2-s2.0-85008339430
Hasenfuß G.	Hasenfuß, Gerd (26643367300)	26643367300	Digital health strategies in heart failure	NR	2018	Dialogues in Cardiovascular Medicine	23	2		29	32	3	0		https://www.scopus.com/inward/record.uri?eid=2-s2.0-85056146896&partnerID=40&md5=018a1a990b238fcd730077993e78c6a4	Article	Final		Scopus	2-s2.0-85056146896
Alwadei A.H.; Galang-Boquiren M.T.S.; Kusnoto B.; Costa Viana M.G.; Lin E.Y.; Obrez A.; Evans C.A.; Masoud A.I.	Alwadei, Abdurahman H. (57204781025); Galang-Boquiren, Maria Therese S. (8246371600); Kusnoto, Budi (6603330742); Costa Viana, Maria Grace (56823574100); Lin, Edward Y. (57204768892); Obrez, Ales (6602275213); Evans, Carla A. (7403478997); Masoud, Ahmed I. (55815966100)	57204781025; 8246371600; 6603330742; 56823574100; 57204768892; 6602275213; 7403478997; 55815966100	Computerized measurement of the location and value of the minimum sagittal linear dimension of the upper airway on reconstructed lateral cephalograms compared with 3-dimensional values	OK, I think?	2018	American Journal of Orthodontics and Dentofacial Orthopedics	154	6		780	787	7	13	10.1016/j.ajodo.2018.01.022	https://www.scopus.com/inward/record.uri?eid=2-s2.0-85057100688&doi=10.1016%2fj.ajodo.2018.01.022&partnerID=40&md5=0ca7dfeda5881a70fd99bc0a0fa74ece	Article	Final		Scopus	2-s2.0-85057100688
Stierer T.L.	Stierer, Tracey L. (6508064296)	6508064296	Big data: Mind your Ps and Qs-the importance of precision and quality in data validation	NR	2020	Journal of Clinical Sleep Medicine	16	2		161	162	1	0	10.5664/JCSM.8260	https://www.scopus.com/inward/record.uri?eid=2-s2.0-85084397554&doi=10.5664%2fJCSM.8260&partnerID=40&md5=51ab4ab9a8b9b99bdbcfba97dc684894	Note	Final	All Open Access; Bronze Open Access; Green Open Access	Scopus	2-s2.0-85084397554
Crivellin G.; Bruno G.; De Stefani A.; Mazzoli A.; Mandolini M.; Brunzini A.; Gracco A.	Crivellin, Giorgia (57191347906); Bruno, Giovanni (57188767971); De Stefani, Alberto (57201841901); Mazzoli, Alida (36016934100); Mandolini, Marco (57193630560); Brunzini, Agnese (57192395039); Gracco, Antonio (14044846800)	57191347906; 57188767971; 57201841901; 36016934100; 57193630560; 57192395039; 14044846800	Strength distribution on TMJ using mandibular advancement device for OSAS treatment: A finite element study	NO AI, NO CBCT	2018	Dental Cadmos	86	9		757	764	7	10	10.19256/d.cadmos.09.2018.04	https://www.scopus.com/inward/record.uri?eid=2-s2.0-85057326286&doi=10.19256%2fd.cadmos.09.2018.04&partnerID=40&md5=201ae92bad06c651a93cad09b243fd23	Article	Final		Scopus	2-s2.0-85057326286
Pépin J.-L.; Bailly S.; Tamisier R.	Pépin, Jean-Louis (35399985100); Bailly, Sébastien (55359467000); Tamisier, Renaud (6601974715)	35399985100; 55359467000; 6601974715	Big Data in sleep apnoea: Opportunities and challenges	NO AI, NO CBCT	2020	Respirology	25	5		486	494	8	45	10.1111/resp.13669	https://www.scopus.com/inward/record.uri?eid=2-s2.0-85071179693&doi=10.1111%2fresp.13669&partnerID=40&md5=ba61319146832042f2e81b853c76dbc0	Review	Final	All Open Access; Bronze Open Access	Scopus	2-s2.0-85071179693
Song Y.; Campbell L.M.; Moore R.C.	Song, Yeonsu (56726983100); Campbell, Laura M. (57194443159); Moore, Raeanne C. (26533129900)	56726983100; 57194443159; 26533129900	Future directions for sleep and cognition research in at-risk older adults	NR	2021	International Psychogeriatrics	33	7		655	658	3	0	10.1017/S1041610220003828	https://www.scopus.com/inward/record.uri?eid=2-s2.0-85107428599&doi=10.1017%2fS1041610220003828&partnerID=40&md5=fdf03d8eaa3c3640c4fe7e2ddb04b218	Note	Final	All Open Access; Green Open Access; Hybrid Gold Open Access	Scopus	2-s2.0-85107428599
Goldstein C.A.; Berry R.B.; Kent D.T.; Kristo D.A.; Seixas A.A.; Redline S.; Brandon Westover M.	Goldstein, Cathy A. (36668361900); Berry, Richard B. (7401995111); Kent, David T. (35750090600); Kristo, David A. (57207802236); Seixas, Azizi A. (56567942200); Redline, Susan (7102381732); Brandon Westover, M. (55384180400)	36668361900; 7401995111; 35750090600; 57207802236; 56567942200; 7102381732; 55384180400	Artificial intelligence in sleep medicine: Background and implications for clinicians	NR	2020	Journal of Clinical Sleep Medicine	16	4		609	618	9	71	10.5664/jcsm.8388	https://www.scopus.com/inward/record.uri?eid=2-s2.0-85083624051&doi=10.5664%2fjcsm.8388&partnerID=40&md5=5b08cd93d978595b10f9911d4d64626b	Article	Final	All Open Access; Bronze Open Access; Green Open Access	Scopus	2-s2.0-85083624051
Machado G.L.	Machado, Genevive L. (56452569300)	56452569300	CBCT imaging - A boon to orthodontics	NR	2015	Saudi Dental Journal	27	1		12	21	9	46	10.1016/j.sdentj.2014.08.004	https://www.scopus.com/inward/record.uri?eid=2-s2.0-84919337913&doi=10.1016%2fj.sdentj.2014.08.004&partnerID=40&md5=54272f8f2bf9ebc9f41d9fb03970751a	Review	Final	All Open Access; Green Open Access; Hybrid Gold Open Access	Scopus	2-s2.0-84919337913
Steffy D.D.; Tang C.S.	Steffy, Douglas D. (57191923394); Tang, Clarence S. (57197727837)	57191923394; 57197727837	Radiographic Evaluation of Sleep-Disordered Breathing	NO AI, NO CBCT	2018	Radiologic Clinics of North America	56	1		177	185	8	12	10.1016/j.rcl.2017.08.012	https://www.scopus.com/inward/record.uri?eid=2-s2.0-85034247089&doi=10.1016%2fj.rcl.2017.08.012&partnerID=40&md5=7ecda0fad044f18c72a932e872b285bd	Review	Final		Scopus	2-s2.0-85034247089
Fumagalli S.; Pelagalli G.; Franci Montorzi R.; Li K.-M.; Chang M.-S.; Chuang S.-C.; Lebrun E.; Fumagalli C.; Ricciardi G.; Ungar A.; Marchionni N.	Fumagalli, Stefano (57190111211); Pelagalli, Giulia (57209417393); Franci Montorzi, Riccardo (57219517223); Li, Ko-Mai (57219514216); Chang, Ming-Shiung (57219515703); Chuang, Shu-Chen (57219518030); Lebrun, Emanuele (57219515874); Fumagalli, Carlo (56034766700); Ricciardi, Giulia (56490079700); Ungar, Andrea (7006876598); Marchionni, Niccolò (7006174541)	57190111211; 57209417393; 57219517223; 57219514216; 57219515703; 57219518030; 57219515874; 56034766700; 56490079700; 7006876598; 7006174541	Atrial fibrillation in older patients and artificial intelligence: a quantitative demonstration of a link with some of the geriatric multidimensional assessment tools—a preliminary report	NR	2021	Aging Clinical and Experimental Research	33	2		451	455	4	3	10.1007/s40520-020-01723-9	https://www.scopus.com/inward/record.uri?eid=2-s2.0-85093519425&doi=10.1007%2fs40520-020-01723-9&partnerID=40&md5=f81f7a879a5627e2713d52b885a2a169	Article	Final		Scopus	2-s2.0-85093519425
Nikkonen S.; Korkalainen H.; Leino A.; Myllymaa S.; Duce B.; Leppanen T.; Toyras J.	Nikkonen, Sami (57194704899); Korkalainen, Henri (57208151577); Leino, Akseli (57213685900); Myllymaa, Sami (26321867400); Duce, Brett (36941751800); Leppanen, Timo (56483020900); Toyras, Juha (56254284700)	57194704899; 57208151577; 57213685900; 26321867400; 36941751800; 56483020900; 56254284700	Automatic Respiratory Event Scoring in Obstructive Sleep Apnea Using a Long Short-Term Memory Neural Network	NO CBCT	2021	IEEE Journal of Biomedical and Health Informatics	25	8	9373894	2917	2927	10	31	10.1109/JBHI.2021.3064694	https://www.scopus.com/inward/record.uri?eid=2-s2.0-85102623852&doi=10.1109%2fJBHI.2021.3064694&partnerID=40&md5=c31c369a3bbfd1709a40173965807776	Article	Final	All Open Access; Green Open Access; Hybrid Gold Open Access	Scopus	2-s2.0-85102623852
Ferreira-Santos D.; Pereira Rodrigues P.	Ferreira-Santos, Daniela (57194690869); Pereira Rodrigues, Pedro (57195415736)	57194690869; 57195415736	Phenotyping Obstructive Sleep Apnea Patients: A First Approach to Cluster Visualization	NO AI, NO CBCT	2018	Studies in Health Technology and Informatics	255			75	79	4	7	10.3233/978-1-61499-921-8-75	https://www.scopus.com/inward/record.uri?eid=2-s2.0-85054737239&doi=10.3233%2f978-1-61499-921-8-75&partnerID=40&md5=1238df163b156bb829d1368ed7cbee2c	Conference paper	Final		Scopus	2-s2.0-85054737239
Isono S.	Isono, Shiroh (35500163700)	35500163700	Two valves in the pharynx	NR	2017	European Respiratory Journal	50	3	1496				4	10.1183/13993003.01496-2017	https://www.scopus.com/inward/record.uri?eid=2-s2.0-85030029030&doi=10.1183%2f13993003.01496-2017&partnerID=40&md5=005bea3b78117ab6f8af2be311048924	Review	Final	All Open Access; Bronze Open Access	Scopus	2-s2.0-85030029030
Faulx M.D.	Faulx, Michael D. (6505828652)	6505828652	Predicting incident atrial fibrillation using single channel nocturnal oximetry: Can necessity become the mother of intervention?	NR	2021	Annals of the American Thoracic Society	18	6		952	954	2	0	10.1513/AnnalsATS.202103-281ED	https://www.scopus.com/inward/record.uri?eid=2-s2.0-85107411592&doi=10.1513%2fAnnalsATS.202103-281ED&partnerID=40&md5=da82fea7a4d067e01a1eb43361371053	Editorial	Final	All Open Access; Green Open Access; Hybrid Gold Open Access	Scopus	2-s2.0-85107411592
Sepehri Shamloo A.; Bunch T.J.; Lin Y.-J.; De Oliveira Figueiredo M.J.; Dagres N.; Nielsen J.C.	Sepehri Shamloo, Alireza (57197871388); Bunch, T. Jared (7005683484); Lin, Yenn-Jiang (56512618600); De Oliveira Figueiredo, Marcio Jansen (6504634095); Dagres, Nikolaos (7003639393); Nielsen, Jens Cosedis (7404066667)	57197871388; 7005683484; 56512618600; 6504634095; 7003639393; 7404066667	Risk Assessment in Cardiac Arrhythmias	NR	2020	European Heart Journal	41	47		4455	4457	2	2	10.1093/eurheartj/ehaa808	https://www.scopus.com/inward/record.uri?eid=2-s2.0-85099113519&doi=10.1093%2feurheartj%2fehaa808&partnerID=40&md5=fd9301be08749c927c925772a32ab5be	Article	Final	All Open Access; Bronze Open Access	Scopus	2-s2.0-85099113519
Hirvonen E.; Karlsson A.; Saaresranta T.; Laitinen T.	Hirvonen, Eveliina (57216168450); Karlsson, Antti (57209747226); Saaresranta, Tarja (6701428051); Laitinen, Tarja (7006290847)	57216168450; 57209747226; 6701428051; 7006290847	Documentation of the patient’s smoking status in common chronic diseases–analysis of medical narrative reports using the ULMFiT based text classification	NR	2021	European Clinical Respiratory Journal	8	1	2004664				3	10.1080/20018525.2021.2004664	https://www.scopus.com/inward/record.uri?eid=2-s2.0-85119845692&doi=10.1080%2f20018525.2021.2004664&partnerID=40&md5=81ffbebf9e6a6184e2eaec63a0e10bdd	Article	Final	All Open Access; Gold Open Access; Green Open Access	Scopus	2-s2.0-85119845692
Limaye N.	Limaye, Nimita (36542679300)	36542679300	The Virtual World of Digital Clinical Trials: Through the Lens of the post-COVID world	NR	2020	Pharma Times	52	7		13	17	4	0		https://www.scopus.com/inward/record.uri?eid=2-s2.0-85124729358&partnerID=40&md5=92e0fae6a5e79ca8d5de0c9ee7818ab4	Article	Final		Scopus	2-s2.0-85124729358
Xia S.; Dai H.-W.; Zhang Y.; Wang C.; Wang H.-Q.	Xia, Song (58357235700); Dai, Hong-Wei (58825753700); Zhang, Yi (57204627950); Wang, Chao (57204627108); Wang, Hua-Qiao (55917952500)	58357235700; 58825753700; 57204627950; 57204627108; 55917952500	Changes of upper airway in ClassⅡchildren with high mandibular plane angle before and after functional treatment by high headgear-activator	NR	2018	Shanghai kou qiang yi xue = Shanghai journal of stomatology	27	3		270	274	4	2		https://www.scopus.com/inward/record.uri?eid=2-s2.0-85056433161&partnerID=40&md5=11c2598d88c6630be35b14cb034a680e	Article	Final		Scopus	2-s2.0-85056433161
Jacobowitz O.; MacKay S.	Jacobowitz, Ofer (6603125700); MacKay, Stuart (35784760600)	6603125700; 35784760600	The faces of sleep apnea in the age of machine learning	NO CBCT	2020	Journal of Clinical Sleep Medicine	16	4		469	470	1	4	10.5664/jcsm.8402	https://www.scopus.com/inward/record.uri?eid=2-s2.0-85083624066&doi=10.5664%2fjcsm.8402&partnerID=40&md5=94c6bb4c355ecbf77682a7e28ff94fcd	Note	Final	All Open Access; Green Open Access	Scopus	2-s2.0-85083624066
Iwasaki T.; Suga H.; Minami-Yanagisawa A.; Hashiguchi-Sato M.; Sato H.; Yamamoto Y.; Shirazawa Y.; Tsujii T.; Kanomi R.; Yamasaki Y.	Iwasaki, Tomonori (34872402900); Suga, Hokuto (55207633900); Minami-Yanagisawa, A. (57210194822); Hashiguchi-Sato, Makiko (57210196924); Sato, H. (56166892000); Yamamoto, Yuushi (57194389074); Shirazawa, Yoshito (57194900357); Tsujii, Toshiya (57194897797); Kanomi, R. (6602207667); Yamasaki, Youichi (7202563496)	34872402900; 55207633900; 57210194822; 57210196924; 56166892000; 57194389074; 57194900357; 57194897797; 6602207667; 7202563496	Upper airway in children with unilateral cleft lip and palate evaluated with computational fluid dynamics	NO CBCT	2019	American Journal of Orthodontics and Dentofacial Orthopedics	156	2		257	265	8	10	10.1016/j.ajodo.2018.09.013	https://www.scopus.com/inward/record.uri?eid=2-s2.0-85069847699&doi=10.1016%2fj.ajodo.2018.09.013&partnerID=40&md5=967c6478af07fd490d96b200c0762693	Article	Final		Scopus	2-s2.0-85069847699
Kotanko P.; Rosales L.; Ronco C.	Kotanko, Peter (7005044443); Rosales, Laura (7004100383); Ronco, Claudio (57202559302)	7005044443; 7004100383; 57202559302	23rd International Conference on Dialysis: Advances in Chronic Kidney Disease 2021 (April 20-23, 2021, USA)	NR	2021	Blood Purification	50	45		591	594	3	0	10.1159/000517786	https://www.scopus.com/inward/record.uri?eid=2-s2.0-85110087906&doi=10.1159%2f000517786&partnerID=40&md5=0c5d80356413bf7061257a2d6a9dea62	Conference paper	Final	All Open Access; Bronze Open Access	Scopus	2-s2.0-85110087906
Hu X.-B.; Zhang K.; Wang D.-W.; Lei L.	Hu, Xiao-Bei (57226041174); Zhang, Kun (57206696330); Wang, Da-Wei (57206696244); Lei, Lang (57206692961)	57226041174; 57206696330; 57206696244; 57206692961	Evaluation of upper airway dimension among adolescent patients with different sagittal skeletal patterns by cone-beam CT	NO AI	2017	Shanghai kou qiang yi xue = Shanghai journal of stomatology	26	5		530	534	4	1		https://www.scopus.com/inward/record.uri?eid=2-s2.0-85061857146&partnerID=40&md5=0fbbf4b3144c593d130a6e050c4d08a9	Article	Final		Scopus	2-s2.0-85061857146
Anderson S.; Alsufyani N.; Isaac A.; Gazzaz M.; El-Hakim H.	Anderson, S. (57189872961); Alsufyani, N. (37002576700); Isaac, A. (55646493800); Gazzaz, M. (55976630400); El-Hakim, H. (6701569724)	57189872961; 37002576700; 55646493800; 55976630400; 6701569724	Correlation between gonial angle and dynamic tongue collapse in children with snoring/sleep disordered breathing - An exploratory pilot study	NO AI, NO CBCT, Pilot Study	2018	Journal of Otolaryngology - Head and Neck Surgery	47	1	41				6	10.1186/s40463-018-0285-8	https://www.scopus.com/inward/record.uri?eid=2-s2.0-85047963482&doi=10.1186%2fs40463-018-0285-8&partnerID=40&md5=a92915ab25d81a274bf210a2c6118932	Article	Final	All Open Access; Gold Open Access; Green Open Access	Scopus	2-s2.0-85047963482
Chen H.; Li Y.; Reiber J.H.C.; De Lange J.; Tu S.; Van Der Stelt P.; Lobbezoo F.; Aarab G.	Chen, Hui (57189602642); Li, Yingguang (55770974200); Reiber, Johan H. C. (36044511200); De Lange, Jan (7006488770); Tu, Shengxian (24479856500); Van Der Stelt, Paul (7006719648); Lobbezoo, Frank (7007027095); Aarab, Ghizlane (8543379200)	57189602642; 55770974200; 36044511200; 7006488770; 24479856500; 7006719648; 7007027095; 8543379200	Analyses of aerodynamic characteristics of the oropharynx applying CBCT: Obstructive sleep apnea patients versus control subjects	NO AI	2018	Dentomaxillofacial Radiology	47	2	20170238				22	10.1259/dmfr.20170238	https://www.scopus.com/inward/record.uri?eid=2-s2.0-85041204529&doi=10.1259%2fdmfr.20170238&partnerID=40&md5=0de06f46ffe807ec95a348e157543f17	Article	Final	All Open Access; Green Open Access	Scopus	2-s2.0-85041204529
Centonze F.; Schätz M.; Procházka A.; Kuchyňlka J.; Vyšata O.; Cejnar P.; Valis M.	Centonze, Fabio (57188751150); Schätz, Martin (56326000500); Procházka, Ales (57474552500); Kuchyňlka, Jiří (57188760771); Vyšata, Oldřich (6602874156); Cejnar, Pavel (56925088900); Valis, Martin (25621714800)	57188751150; 56326000500; 57474552500; 57188760771; 6602874156; 56925088900; 25621714800	Feature extraction using MS Kinect and data fusion in analysis of sleep disorders	NO CBCT	2015	2015 International Workshop on Computational Intelligence for Multimedia Understanding, IWCIM 2015			7347069				16	10.1109/IWCIM.2015.7347069	https://www.scopus.com/inward/record.uri?eid=2-s2.0-84962802499&doi=10.1109%2fIWCIM.2015.7347069&partnerID=40&md5=f5458050d738599de72da17ecb412400	Conference paper	Final		Scopus	2-s2.0-84962802499
Schätz M.; Procházka A.; Kuchyňka J.; Vyšata O.	Schätz, Martin (56326000500); Procházka, Aleš (57474552500); Kuchyňka, Jiří (57189064215); Vyšata, Oldřich (6602874156)	56326000500; 57474552500; 57189064215; 6602874156	Sleep apnea detection with polysomnography and depth sensors	NO AI, NO CBCT	2020	Sensors (Switzerland)	20	5	1360				27	10.3390/s20051360	https://www.scopus.com/inward/record.uri?eid=2-s2.0-85080981213&doi=10.3390%2fs20051360&partnerID=40&md5=c11152b691bb04caa2ce4c1ed98903ef	Article	Final	All Open Access; Gold Open Access; Green Open Access	Scopus	2-s2.0-85080981213
Chen Z.; Zhao Z.; Zhang Z.	Chen, Zhuxiang (57226701124); Zhao, Zhang (57226694759); Zhang, Zhimin (57226694633)	57226701124; 57226694759; 57226694633	Obstructive Sleep Apnea Syndrome Treated Using a Positive Pressure Ventilator Based on Artificial Intelligence Processor	NO CBCT	2021	Journal of Healthcare Engineering	2021		5683433				2	10.1155/2021/5683433	https://www.scopus.com/inward/record.uri?eid=2-s2.0-85116623788&doi=10.1155%2f2021%2f5683433&partnerID=40&md5=7a40166f5045aaa054bef0b0c03b006e	Retracted	Final	All Open Access; Green Open Access; Hybrid Gold Open Access	Scopus	2-s2.0-85116623788
Turino C.; Benítez I.D.; Rafael-Palou X.; Mayoral A.; Lopera A.; Pascual L.; Vaca R.; Cortijo A.; Moncusí-Moix A.; Dalmases M.; Vargiu E.; Blanco J.; Barbé F.; De Batlle J.	Turino, Cecilia (36619331000); Benítez, Ivan D. (57201681045); Rafael-Palou, Xavier (35240750800); Mayoral, Ana (57193386195); Lopera, Alejandro (57312254600); Pascual, Lydia (57203278789); Vaca, Rafaela (57208246461); Cortijo, Anunciación (56572980600); Moncusí-Moix, Anna (57218295036); Dalmases, Mireia (53866170800); Vargiu, Eloisa (55885459400); Blanco, Jordi (57210531507); Barbé, Ferran (7007…	36619331000; 57201681045; 35240750800; 57193386195; 57312254600; 57203278789; 57208246461; 56572980600; 57218295036; 53866170800; 55885459400; 57210531507; 7007035883; 24775909200	Management and treatment of patients with obstructive sleep apnea using an intelligent monitoring system based on machine learning aiming to improve continuous positive airway pressure treatment compliance: Randomized controlled trial	NO CBCT	2021	Journal of Medical Internet Research	23	10	e24072				19	10.2196/24072	https://www.scopus.com/inward/record.uri?eid=2-s2.0-85117897205&doi=10.2196%2f24072&partnerID=40&md5=ad418876e85f6d46c3d5baed7223dfb9	Article	Final	All Open Access; Gold Open Access; Green Open Access	Scopus	2-s2.0-85117897205
Khurana S.; Soda N.; Shiddiky M.J.A.; Nayak R.; Bose S.	Khurana, Sartaj (57217052634); Soda, Narshone (57211613386); Shiddiky, Muhammad J. A. (57203180656); Nayak, Ranu (7102867868); Bose, Sudeep (57199375342)	57217052634; 57211613386; 57203180656; 7102867868; 57199375342	Current and future strategies for diagnostic and management of obstructive sleep apnea	NO AI, NO CBCT	2021	Expert Review of Molecular Diagnostics	21	12		1287	1301	14	13	10.1080/14737159.2021.2002686	https://www.scopus.com/inward/record.uri?eid=2-s2.0-85119862102&doi=10.1080%2f14737159.2021.2002686&partnerID=40&md5=206b39d9a5faae3c1785f8a64ac37d6c	Article	Final	All Open Access; Green Open Access	Scopus	2-s2.0-85119862102
Rocha T.L.; Lima L.; Pinzan A.; Sant’Ana E.; Nogueira R.L.M.; Bronfman C.N.; Janson G.	Rocha, Thaís Lima (57014703500); Lima, Ludmila (57219027168); Pinzan, Arnaldo (6602587638); Sant’Ana, Eduardo (57211503014); Nogueira, Renato Luiz Maia (35485160200); Bronfman, Caroline Nemetz (57015318700); Janson, Guilherme (7004188851)	57014703500; 57219027168; 6602587638; 57211503014; 35485160200; 57015318700; 7004188851	Three-dimensional pharyngeal airway space changes after bimaxillary advancement	NR	2021	Dental Press Journal of Orthodontics	26	5	e2119364				2	10.1590/2177-6709.26.5.e2119364.oar	https://www.scopus.com/inward/record.uri?eid=2-s2.0-85118853012&doi=10.1590%2f2177-6709.26.5.e2119364.oar&partnerID=40&md5=a3151ffaaa83c751ecfbb699e5830eaa	Article	Final	All Open Access; Gold Open Access; Green Open Access	Scopus	2-s2.0-85118853012
Lyons M.M.; Bhatt N.Y.; Pack A.I.; Magalang U.J.	Lyons, M. Melanie (7202266684); Bhatt, Nitin Y. (7005305971); Pack, Allan I. (7102893444); Magalang, Ulysses J. (6602526244)	7202266684; 7005305971; 7102893444; 6602526244	Global burden of sleep-disordered breathing and its implications	NO AI, NO CBCT	2020	Respirology	25	7		690	702	12	237	10.1111/resp.13838	https://www.scopus.com/inward/record.uri?eid=2-s2.0-85084604368&doi=10.1111%2fresp.13838&partnerID=40&md5=cfec0fd48eaaa9448fb872e646d16d7d	Review	Final	All Open Access; Bronze Open Access	Scopus	2-s2.0-85084604368
Liu G.-R.; Lin T.-Y.; Wu H.-T.; Sheu Y.-C.; Liu C.-L.; Liu W.-T.; Yang M.-C.; Ni Y.-C.; Chou K.-T.; Chen C.-H.; Wu D.; Lan C-C.; Chiu K.-L.; Chiu H.-Y.; Lo Y.-L.	Liu, Gi-Ren (35812452300); Lin, Ting-Yu (55247636400); Wu, Hau-Tieng (36451741900); Sheu, Yuan-Chung (7005928992); Liu, Ching-Lung (8515435700); Liu, Wen-Te (7407343230); Yang, Mei-Chen (13304941400); Ni, Yung-Lun (36151064900); Chou, Kun-Ta (16836002700); Chen, Chao-Hsien (55658113500); Wu, Dean (24833761700); Lan, Chou-Chin (11840125100); Chiu, Kuo-Liang (56248702200); Chiu, Hwa-Yen (5720007187…	35812452300; 55247636400; 36451741900; 7005928992; 8515435700; 7407343230; 13304941400; 36151064900; 16836002700; 55658113500; 24833761700; 11840125100; 56248702200; 57200071879; 36123422500	Large-scale assessment of consistency in sleep stage scoring rules among multiple sleep centers using an interpretable machine learning algorithm	NO CBCT	2021	Journal of Clinical Sleep Medicine	17	2		159	166	7	10	10.5664/JCSM.8820	https://www.scopus.com/inward/record.uri?eid=2-s2.0-85101311061&doi=10.5664%2fJCSM.8820&partnerID=40&md5=47308975113ab6350a421a0a4a3cee7f	Article	Final	All Open Access; Bronze Open Access; Green Open Access	Scopus	2-s2.0-85101311061
Ryu S.; Kim J.H.; Yu H.; Jung H.-D.; Chang S.W.; Park J.J.; Hong S.; Cho H.-J.; Choi Y.J.; Choi J.; Lee J.S.	Ryu, Susie (57244775300); Kim, Jun Hong (57244867100); Yu, Heejin (57214397027); Jung, Hwi-Dong (26324936200); Chang, Suk Won (57193115750); Park, Jeong Jin (57215099985); Hong, Soonhyuk (57244867200); Cho, Hyung-Ju (36097733200); Choi, Yoon Jeong (56011270900); Choi, Jongeun (8850554800); Lee, Joon Sang (8047245500)	57244775300; 57244867100; 57214397027; 26324936200; 57193115750; 57215099985; 57244867200; 36097733200; 56011270900; 8850554800; 8047245500	Diagnosis of obstructive sleep apnea with prediction of flow characteristics according to airway morphology automatically extracted from medical images: Computational fluid dynamics and artificial intelligence approach	NO CBCT	2021	Computer Methods and Programs in Biomedicine	208		106243				15	10.1016/j.cmpb.2021.106243	https://www.scopus.com/inward/record.uri?eid=2-s2.0-85114213150&doi=10.1016%2fj.cmpb.2021.106243&partnerID=40&md5=099f08a9e597a5a8eca1ea33c9063646	Article	Final		Scopus	2-s2.0-85114213150
Nielsen J.C.; Lin Y.-J.; de Oliveira Figueiredo M.J.; Shamloo A.S.; Alfie A.; Boveda S.; Dagres N.; Di Toro D.; Eckhardt L.L.; Ellenbogen K.; Hardy C.; Ikeda T.; Jaswal A.; Kaufman E.; Krahn A.; Kusano K.; Kutyifa V.; Lim H.S.; Lip G.Y.H.; Nava-Townsend S.; Pak H.-N.; Diez G.R.; Sauer W.; Saxena A.; Svendsen J.H.; Vanegas D.; Vaseghi M.; Wilde A.; Jared Bunch T.; Buxton A.E.; Calvimontes G.; Chao…	Nielsen, Jens Cosedis (7404066667); Lin, Yenn-Jiang (56512618600); de Oliveira Figueiredo, Marcio Jansen (6504634095); Shamloo, Alireza Sepehri (57197871388); Alfie, Alberto (57188858343); Boveda, Serge (6701478201); Dagres, Nikolaos (7003639393); Di Toro, Dario (24340902200); Eckhardt, Lee L. (8362056800); Ellenbogen, Kenneth (7102409241); Hardy, Carina (14422001600); Ikeda, Takanori (2293739510…	7404066667; 56512618600; 6504634095; 57197871388; 57188858343; 6701478201; 7003639393; 24340902200; 8362056800; 7102409241; 14422001600; 22937395100; 23008660300; 34769844300; 35243017500; 7101960162; 24492255000; 36165699700; 57216675273; 55152251100; 7101865848; 57218544545; 7102360865; 21637320200; 57203105026; 57189066434; 8519617300; 7102614930; 7005683484; 7005537476; 14064332100; 353358973…	European Heart Rhythm Association (EHRA)/Heart Rhythm Society (HRS)/Asia Pacific Heart Rhythm Society (APHRS)/Latin American Heart Rhythm Society (LAHRS) expert consensus on risk assessment in cardiac arrhythmias: Use the right tool for the right outcome, in the right population	NR	2020	Europace	22	8		1147	1148	1	89	10.1093/europace/euaa065	https://www.scopus.com/inward/record.uri?eid=2-s2.0-85089127351&doi=10.1093%2feuropace%2feuaa065&partnerID=40&md5=baf1de68d1d5aea85827183b730a725a	Review	Final		Scopus	2-s2.0-85089127351
Sun J.-Y.; Shen H.; Qu Q.; Sun W.; Kong X.-Q.	Sun, Jin-Yu (57205125084); Shen, Hui (57224004345); Qu, Qiang (57217082123); Sun, Wei (56599410000); Kong, Xiang-Qing (58192575800)	57205125084; 57224004345; 57217082123; 56599410000; 58192575800	The application of deep learning in electrocardiogram: Where we came from and where we should go?	NR	2021	International Journal of Cardiology	337			71	78	7	23	10.1016/j.ijcard.2021.05.017	https://www.scopus.com/inward/record.uri?eid=2-s2.0-85107447561&doi=10.1016%2fj.ijcard.2021.05.017&partnerID=40&md5=45493a5ed3a7ae93d6c6c8f5fc0e43da	Article	Final		Scopus	2-s2.0-85107447561
Mehra N.; Kowlgi G.N.; Deshmukh A.J.	Mehra, Nandini (57205136069); Kowlgi, Gurukripa N. (56455286400); Deshmukh, Abhishek J. (37120257000)	57205136069; 56455286400; 37120257000	Predictors of Outcomes in Patients with Atrial Fibrillation: What Can Be Used Now and What Hope Is in the Future	NR	2020	Current Cardiovascular Risk Reports	14	9	11				9	10.1007/s12170-020-00645-5	https://www.scopus.com/inward/record.uri?eid=2-s2.0-85087806270&doi=10.1007%2fs12170-020-00645-5&partnerID=40&md5=ae8e3c27e59246d280acffe7bf4cf362	Review	Final		Scopus	2-s2.0-85087806270
Wurster P.; Harris A.; Gonzalez A.C.; Adjei S.; Verticchio Vercellin A.; Mathew S.; Lang M.; Eikenberry J.; Siesky B.	Wurster, Patrick (57213267161); Harris, Alon (7404040178); Gonzalez, Andrea C. (57214751225); Adjei, Susuana (58149836100); Verticchio Vercellin, Alice (55703608500); Mathew, Sunu (57204216907); Lang, Matt (57204211215); Eikenberry, Jennifer (36909868300); Siesky, Brent (6508020151)	57213267161; 7404040178; 57214751225; 58149836100; 55703608500; 57204216907; 57204211215; 36909868300; 6508020151	Risk factors for open-Angle glaucoma in persons of latin american descent	NR	2020	Journal of Glaucoma	29	3		217	225	8	16	10.1097/IJG.0000000000001429	https://www.scopus.com/inward/record.uri?eid=2-s2.0-85077743885&doi=10.1097%2fIJG.0000000000001429&partnerID=40&md5=af9eea49c1932a63fd3e25cd822a56e2	Article	Final		Scopus	2-s2.0-85077743885
Wu H.-T.; Wu J.-C.; Huang P.-C.; Lin T.-Y.; Wang T.-Y.; Huang Y.-H.; Lo Y.-L.	Wu, Hau-Tieng (36451741900); Wu, Jhao-Cheng (57202929992); Huang, Po-Chiun (8405290300); Lin, Ting-Yu (55247636400); Wang, Tsai-Yu (36151483600); Huang, Yuan-Hao (24490677900); Lo, Yu-Lun (36123422500)	36451741900; 57202929992; 8405290300; 55247636400; 36151483600; 24490677900; 36123422500	Phenotype-based and self-learning inter-individual sleep apnea screening with a level IV-like monitoring system	NO AI, NO CBCT	2018	Frontiers in Physiology	9	JUL	723				7	10.3389/fphys.2018.00723	https://www.scopus.com/inward/record.uri?eid=2-s2.0-85049861389&doi=10.3389%2ffphys.2018.00723&partnerID=40&md5=2602f6fa3e644a22fb307898ad2ccf31	Article	Final	All Open Access; Gold Open Access; Green Open Access	Scopus	2-s2.0-85049861389
Tepecik T.; Ertaş Ü.; Akgün M.	Tepecik, Tahsin (56922287200); Ertaş, Ümit (6602105825); Akgün, Metin (8702286800)	56922287200; 6602105825; 8702286800	Effects of bimaxillary orthognathic surgery on pharyngeal airway and respiratory function at sleep in patients with class III skeletal relationship	NO AI, NO CBCT	2018	Journal of Cranio-Maxillofacial Surgery	46	4		645	653	8	30	10.1016/j.jcms.2018.01.009	https://www.scopus.com/inward/record.uri?eid=2-s2.0-85042495202&doi=10.1016%2fj.jcms.2018.01.009&partnerID=40&md5=9ee6ff41e6d824952957a0c57528769b	Article	Final		Scopus	2-s2.0-85042495202
Pirelli P.; Fiaschetti V.; Fanucci E.; Giancotti A.; Condo’ R.; Saccomanno S.; Mampieri G.	Pirelli, Paola (6602387222); Fiaschetti, Valeria (21534018500); Fanucci, Ezio (55910583300); Giancotti, Aldo (7006849622); Condo’, Roberta (8535162300); Saccomanno, Sabina (55364258500); Mampieri, Gianluca (8843755100)	6602387222; 21534018500; 55910583300; 7006849622; 8535162300; 55364258500; 8843755100	Cone beam CT evaluation of skeletal and nasomaxillary complex volume changes after rapid maxillary expansion in OSA children	NO AI	2021	Sleep Medicine	86			81	89	8	25	10.1016/j.sleep.2021.08.011	https://www.scopus.com/inward/record.uri?eid=2-s2.0-85114024742&doi=10.1016%2fj.sleep.2021.08.011&partnerID=40&md5=950bf4dde45cfb7e48b993722451bb7e	Article	Final		Scopus	2-s2.0-85114024742
Apolloni F.; Fusetti S.	Apolloni, Federico (57190755605); Fusetti, Stefano (6507495945)	57190755605; 6507495945	Does overweight affect the sagittal dimension of the posterior airway space in a non-OSAS population? A case control study	Case Control Study	2021	Clinical and Experimental Dental Research	7	2		226	230	4	5	10.1002/cre2.358	https://www.scopus.com/inward/record.uri?eid=2-s2.0-85097282437&doi=10.1002%2fcre2.358&partnerID=40&md5=36f614216d4c3a74fb4e49c74ab88a99	Article	Final	All Open Access; Gold Open Access; Green Open Access	Scopus	2-s2.0-85097282437
Otto C.M.	Otto, Catherine M. (7202696525)	7202696525	Heartbeat: Can machine learning improve outcomes in patients with heart failure with preserved ejection fraction?	NR	2020	Heart	106	5		315	317	2	0	10.1136/heartjnl-2020-316635	https://www.scopus.com/inward/record.uri?eid=2-s2.0-85079337814&doi=10.1136%2fheartjnl-2020-316635&partnerID=40&md5=75d62dcb76c462880878b2091b182671	Short survey	Final	All Open Access; Bronze Open Access	Scopus	2-s2.0-85079337814
Kostikas K.	Kostikas, Konstantinos (6602272047)	6602272047	Letter from Greece	Letter	2021	Respirology	26	7		715	717	2	2	10.1111/resp.14060	https://www.scopus.com/inward/record.uri?eid=2-s2.0-85104565034&doi=10.1111%2fresp.14060&partnerID=40&md5=e429971260b30b6f26057f95beb58587	Letter	Final	All Open Access; Bronze Open Access	Scopus	2-s2.0-85104565034
Parimbelli E.; Marini S.; Sacchi L.; Bellazzi R.	Parimbelli, E. (57195936697); Marini, S. (53981812300); Sacchi, L. (57192331744); Bellazzi, R. (58709404600)	57195936697; 53981812300; 57192331744; 58709404600	Patient similarity for precision medicine: A systematic review	NR & SR	2018	Journal of Biomedical Informatics	83			87	96	9	121	10.1016/j.jbi.2018.06.001	https://www.scopus.com/inward/record.uri?eid=2-s2.0-85048502604&doi=10.1016%2fj.jbi.2018.06.001&partnerID=40&md5=11de56dc3727ee75440c614518f0a5d2	Review	Final	All Open Access; Bronze Open Access	Scopus	2-s2.0-85048502604
Dultra F.K.A.A.; Tavares A.; Dultra J.D.A.; Salles C.; Crusoé-Rebelo I.M.; Barbosa I.; Souza-Machado A.	Dultra, Fátima Karoline Araújo Alves (30467593700); Tavares, Alana (57195586554); Dultra, Joaquim de Almeida (57195585745); Salles, Cristina (8722534000); Crusoé-Rebelo, Iêda Margarida (57195584959); Barbosa, Inessa (57195591976); Souza-Machado, Aldemir (16508187300)	30467593700; 57195586554; 57195585745; 8722534000; 57195584959; 57195591976; 16508187300	Pharyngeal airspace of asthmatic individuals and those suffering from obstructive sleep apnea syndrome: Study by CBCT	NO AI	2017	European Journal of Radiology	95			342	348	6	12	10.1016/j.ejrad.2017.09.002	https://www.scopus.com/inward/record.uri?eid=2-s2.0-85029004188&doi=10.1016%2fj.ejrad.2017.09.002&partnerID=40&md5=2a849eda7867dd57e0421e9b4e8b58ed	Article	Final		Scopus	2-s2.0-85029004188
Młyńczak M.; Migacz E.; Migacz M.; Kukwa W.	Młyńczak, Marcel (55446314200); Migacz, Ewa (56147140300); Migacz, Maciej (57276732900); Kukwa, Wojciech (15123064200)	55446314200; 56147140300; 57276732900; 15123064200	Detecting Breathing and Snoring Episodes Using a Wireless Tracheal Sensor-A Feasibility Study	NO AI, NO CBCT	2017	IEEE Journal of Biomedical and Health Informatics	21	6	7762101	1504	1510	6	23	10.1109/JBHI.2016.2632976	https://www.scopus.com/inward/record.uri?eid=2-s2.0-85035781087&doi=10.1109%2fJBHI.2016.2632976&partnerID=40&md5=f466a091fcb2cd8a74b49bc5584371d2	Article	Final		Scopus	2-s2.0-85035781087
Marcussen L.; Henriksen J.E.; Thygesen T.	Marcussen, Lillian (56638405500); Henriksen, Jan Erik (35568588300); Thygesen, Torben (6504676338)	56638405500; 35568588300; 6504676338	Do mandibular advancement devices influence patients' snoring and obstructive sleep apnea? a cone-beam computed tomography analysis of the upper airway volume	NO AI	2015	Journal of Oral and Maxillofacial Surgery	73	9		1816	1826	10	15	10.1016/j.joms.2015.02.023	https://www.scopus.com/inward/record.uri?eid=2-s2.0-84939473379&doi=10.1016%2fj.joms.2015.02.023&partnerID=40&md5=2be11f2af0005a0da99591e4784823ad	Article	Final		Scopus	2-s2.0-84939473379

## Sheet: PubMed, None out 462
PubMed DB, None out of 462
PMID	Title		Authors	Citation	First Author	Journal/Book	Publication Year	Create Date	PMCID	NIHMS ID	DOI
38912654	Tirzepatide for the Treatment of Obstructive Sleep Apnea and Obesity	NR	Malhotra A, Grunstein RR, Fietze I, Weaver TE, Redline S, Azarbarzin A, Sands SA, Schwab RJ, Dunn JP, Chakladar S, Bunck MC, Bednarik J; SURMOUNT-OSA Investigators.	N Engl J Med. 2024 Oct 3;391(13):1193-1205. doi: 10.1056/NEJMoa2404881. Epub 2024 Jun 21.	Malhotra A	N Engl J Med	2024	2024-06-24	PMC11598664	NIHMS2005020	10.1056/NEJMoa2404881
38547961	Tirzepatide for the treatment of obstructive sleep apnea: Rationale, design, and sample baseline characteristics of the SURMOUNT -OSA phase 3 trial	NR	Malhotra A, Bednarik J, Chakladar S, Dunn JP, Weaver T, Grunstein R, Fietze I, Redline S, Azarbarzin A, Sands SA, Schwab RJ, Bunck MC.	Contemp Clin Trials. 2024 Jun;141:107516. doi: 10.1016/j.cct.2024.107516. Epub 2024 Mar 26.	Malhotra A	Contemp Clin Trials	2024	2024-03-28	PMC11168245	NIHMS1999044	10.1016/j.cct.2024.107516
27571048	CPAP for Prevention of Cardiovascular Events in Obstructive Sleep Apnea	NR	McEvoy RD, Antic NA, Heeley E, Luo Y, Ou Q, Zhang X, Mediano O, Chen R, Drager LF, Liu Z, Chen G, Du B, McArdle N, Mukherjee S, Tripathi M, Billot L, Li Q, Lorenzi-Filho G, Barbe F, Redline S, Wang J, Arima H, Neal B, White DP, Grunstein RR, Zhong N, Anderson CS; SAVE Investigators and Coordinators.	N Engl J Med. 2016 Sep 8;375(10):919-31. doi: 10.1056/NEJMoa1606599. Epub 2016 Aug 28.	McEvoy RD	N Engl J Med	2016	2016-08-30			10.1056/NEJMoa1606599
34180998	Sleep Habits of Women With Infertility	NR	Eisenberg E, Legro RS, Diamond MP, Huang H, O'Brien LM, Smith YR, Coutifaris C, Hansen KR, Santoro N, Zhang H.	J Clin Endocrinol Metab. 2021 Oct 21;106(11):e4414-e4426. doi: 10.1210/clinem/dgab474.	Eisenberg E	J Clin Endocrinol Metab	2021	2021-06-28	PMC8530742		10.1210/clinem/dgab474
27005405	Effect of liraglutide 3.0 mg in individuals with obesity and moderate or severe obstructive sleep apnea: the SCALE Sleep Apnea randomized clinical trial	NR	Blackman A, Foster GD, Zammit G, Rosenberg R, Aronne L, Wadden T, Claudius B, Jensen CB, Mignot E.	Int J Obes (Lond). 2016 Aug;40(8):1310-9. doi: 10.1038/ijo.2016.52. Epub 2016 Mar 23.	Blackman A	Int J Obes (Lond)	2016	2016-03-24	PMC4973216		10.1038/ijo.2016.52
35731535	Effect of Laparoscopic Sleeve Gastrectomy vs Roux-en-Y Gastric Bypass on Weight Loss, Comorbidities, and Reflux at 10 Years in Adult Patients With Obesity: The SLEEVEPASS Randomized Clinical Trial	NR	Salminen P, Grönroos S, Helmiö M, Hurme S, Juuti A, Juusela R, Peromaa-Haavisto P, Leivonen M, Nuutila P, Ovaska J.	JAMA Surg. 2022 Aug 1;157(8):656-666. doi: 10.1001/jamasurg.2022.2229.	Salminen P	JAMA Surg	2022	2022-06-22	PMC9218929		10.1001/jamasurg.2022.2229
38588926	Mandibular Advancement vs CPAP for Blood Pressure Reduction in Patients With Obstructive Sleep Apnea	NR	Ou YH, Colpani JT, Cheong CS, Loke W, Thant AT, Shih EC, Lee F, Chan SP, Sia CH, Koo CY, Wong S, Chua A, Khoo CM, Kong W, Chin CW, Kojodjojo P, Wong PE, Chan MY, Richards AM, Cistulli PA, Lee CH.	J Am Coll Cardiol. 2024 May 7;83(18):1760-1772. doi: 10.1016/j.jacc.2024.03.359. Epub 2024 Apr 6.	Ou YH	J Am Coll Cardiol	2024	2024-04-08			10.1016/j.jacc.2024.03.359
32721163	Effects of Weight Loss on Obstructive Sleep Apnea Severity. Ten-Year Results of the Sleep AHEAD Study	NR	Kuna ST, Reboussin DM, Strotmeyer ES, Millman RP, Zammit G, Walkup MP, Wadden TA, Wing RR, Pi-Sunyer FX, Spira AP, Foster GD; Sleep AHEAD Research Subgroup of the Look AHEAD Research Group.	Am J Respir Crit Care Med. 2021 Jan 15;203(2):221-229. doi: 10.1164/rccm.201912-2511OC.	Kuna ST	Am J Respir Crit Care Med	2021	2020-07-30	PMC7874414		10.1164/rccm.201912-2511OC
33093013	Myofunctional Therapy App for Severe Apnea-Hypopnea Sleep Obstructive Syndrome: Pilot Randomized Controlled Trial	NR	O'Connor-Reina C, Ignacio Garcia JM, Rodriguez Ruiz E, Morillo Dominguez MDC, Ignacio Barrios V, Baptista Jardin P, Casado Morente JC, Garcia Iriarte MT, Plaza G.	JMIR Mhealth Uhealth. 2020 Nov 9;8(11):e23123. doi: 10.2196/23123.	O'Connor-Reina C	JMIR Mhealth Uhealth	2020	2020-10-23	PMC7683258		10.2196/23123
30395486	The Combination of Atomoxetine and Oxybutynin Greatly Reduces Obstructive Sleep Apnea Severity. A Randomized, Placebo-controlled, Double-Blind Crossover Trial	NR	Taranto-Montemurro L, Messineo L, Sands SA, Azarbarzin A, Marques M, Edwards BA, Eckert DJ, White DP, Wellman A.	Am J Respir Crit Care Med. 2019 May 15;199(10):1267-1276. doi: 10.1164/rccm.201808-1493OC.	Taranto-Montemurro L	Am J Respir Crit Care Med	2019	2018-11-06	PMC6519859		10.1164/rccm.201808-1493OC
35579605	Cardiovascular Benefit of Continuous Positive Airway Pressure in Adults with Coronary Artery Disease and Obstructive Sleep Apnea without Excessive Sleepiness	NR	Azarbarzin A, Zinchuk A, Wellman A, Labarca G, Vena D, Gell L, Messineo L, White DP, Gottlieb DJ, Redline S, Peker Y, Sands SA.	Am J Respir Crit Care Med. 2022 Sep 15;206(6):767-774. doi: 10.1164/rccm.202111-2608OC.	Azarbarzin A	Am J Respir Crit Care Med	2022	2022-05-17	PMC9799106		10.1164/rccm.202111-2608OC
27242272	Impact of continuous positive airway pressure (CPAP) on quality of life in patients with obstructive sleep apnea (OSA)	NR	Batool-Anwar S, Goodwin JL, Kushida CA, Walsh JA, Simon RD, Nichols DA, Quan SF.	J Sleep Res. 2016 Dec;25(6):731-738. doi: 10.1111/jsr.12430. Epub 2016 May 30.	Batool-Anwar S	J Sleep Res	2016	2016-06-01	PMC5436801	NIHMS859541	10.1111/jsr.12430
35102477	Mini-implant assisted rapid palatal expansion (MARPE) effects on adult obstructive sleep apnea (OSA) and quality of life: a multi-center prospective controlled trial	NR	Brunetto DP, Moschik CE, Dominguez-Mompell R, Jaria E, Sant'Anna EF, Moon W.	Prog Orthod. 2022 Feb 1;23(1):3. doi: 10.1186/s40510-021-00397-x.	Brunetto DP	Prog Orthod	2022	2022-02-01	PMC8804045		10.1186/s40510-021-00397-x
36986128	Alternate-Day Fasting Combined with Exercise: Effect on Sleep in Adults with Obesity and NAFLD	NR	Ezpeleta M, Gabel K, Cienfuegos S, Kalam F, Lin S, Pavlou V, Varady KA.	Nutrients. 2023 Mar 14;15(6):1398. doi: 10.3390/nu15061398.	Ezpeleta M	Nutrients	2023	2023-03-29	PMC10056902		10.3390/nu15061398
37677076	A randomized, double-blind, placebo-controlled, crossover study of respiratory safety of lemborexant in moderate to severe obstructive sleep apnea	NO AI, NO CBCT	Cheng JY, Lorch D, Lowe AD, Uchimura N, Hall N, Shah D, Moline M.	J Clin Sleep Med. 2024 Jan 1;20(1):57-65. doi: 10.5664/jcsm.10788.	Cheng JY	J Clin Sleep Med	2024	2023-09-07	PMC10758559		10.5664/jcsm.10788
37734857	Hypoxic burden to guide CPAP treatment allocation in patients with obstructive sleep apnoea: a post hoc study of the ISAACC trial	NR	Pinilla L, Esmaeili N, Labarca G, Martinez-Garcia MÁ, Torres G, Gracia-Lavedan E, Mínguez O, Martínez D, Abad J, Masdeu MJ, Mediano O, Muñoz C, Cabriada V, Duran-Cantolla J, Mayos M, Coloma R, Montserrat JM, de la Peña M, Hu WH, Messineo L, Sehhati M, Wellman A, Redline S, Sands S, Barbé F, Sánchez-de-la-Torre M, Azarbarzin A.	Eur Respir J. 2023 Dec 7;62(6):2300828. doi: 10.1183/13993003.00828-2023. Print 2023 Dec.	Pinilla L	Eur Respir J	2023	2023-09-21	PMC10701092		10.1183/13993003.00828-2023
28528348	Effect of Home Noninvasive Ventilation With Oxygen Therapy vs Oxygen Therapy Alone on Hospital Readmission or Death After an Acute COPD Exacerbation: A Randomized Clinical Trial	NR	Murphy PB, Rehal S, Arbane G, Bourke S, Calverley PMA, Crook AM, Dowson L, Duffy N, Gibson GJ, Hughes PD, Hurst JR, Lewis KE, Mukherjee R, Nickol A, Oscroft N, Patout M, Pepperell J, Smith I, Stradling JR, Wedzicha JA, Polkey MI, Elliott MW, Hart N.	JAMA. 2017 Jun 6;317(21):2177-2186. doi: 10.1001/jama.2017.4451.	Murphy PB	JAMA	2017	2017-05-22	PMC5710342		10.1001/jama.2017.4451
39477342	Cardiac remodelling in patients with atrial fibrillation and obstructive sleep apnoea	NR	Hunt TEF, Traaen GM, Aakerøy L, Massey RJ, Bendz C, Øverland B, Akre H, Steinshamn S, Loennechen JP, Broch K, Helle-Valle T, Lie ØH, Anstensrud AK, Haugaa KH, Gullestad L, Anfinsen OG, Aakhus S.	Open Heart. 2024 Oct 30;11(2):e002718. doi: 10.1136/openhrt-2024-002718.	Hunt TEF	Open Heart	2024	2024-10-30	PMC11529513		10.1136/openhrt-2024-002718
39203878	Effect of Time-Restricted Eating on Sleep in Type 2 Diabetes	NR	Pavlou V, Lin S, Cienfuegos S, Ezpeleta M, Runchey MC, Corapi S, Gabel K, Kalam F, Alexandria SJ, Vidmar AP, Varady KA.	Nutrients. 2024 Aug 17;16(16):2742. doi: 10.3390/nu16162742.	Pavlou V	Nutrients	2024	2024-08-29	PMC11356804		10.3390/nu16162742
39129005	Effects of different treatments for obstructive sleep apnea on temporomandibular joint: a randomized clinical trial	NO AI, NO CBCT	Attia AAMM, Awad SS, Mansour M, Baz H, Zahran KM, Saleh AM.	BMC Oral Health. 2024 Aug 11;24(1):931. doi: 10.1186/s12903-024-04623-w.	Attia AAMM	BMC Oral Health	2024	2024-08-11	PMC11317010		10.1186/s12903-024-04623-w
39301859	Obstructive sleep apnea and cerebral small vessel disease in community-based older people: an aspirin in reducing events in the elderly imaging substudy	NR	Ward SA, Storey E, Naughton MT, Wolfe R, Hamilton GS, Law M, Kawasaki R, Abhayaratna WP, Webb KL, O'Donoghue FJ, Gasevic D, Stocks NP, Trevaks RE, Robman LD, Kolbe S, Fitzgerald SM, Orchard SG, Wong TY, McNeil JJ, Reid CM, Sinclair B, Woods RL.	Sleep. 2025 Feb 10;48(2):zsae204. doi: 10.1093/sleep/zsae204.	Ward SA	Sleep	2025	2024-09-20	PMC11807880		10.1093/sleep/zsae204
38032624	Hypoglossal Nerve Stimulation and Cardiovascular Outcomes for Patients With Obstructive Sleep Apnea: A Randomized Clinical Trial	NR	Dedhia RC, Bliwise DL, Quyyumi AA, Thaler ER, Boon MS, Huntley CT, Seay EG, Tangutur A, Strollo PJ, Gurel N, Keenan BT.	JAMA Otolaryngol Head Neck Surg. 2024 Jan 1;150(1):39-48. doi: 10.1001/jamaoto.2023.3756.	Dedhia RC	JAMA Otolaryngol Head Neck Surg	2024	2023-11-30	PMC10690581		10.1001/jamaoto.2023.3756
35118996	Effect of obstructive sleep apnea on glucose metabolism	NR	Koh HE, van Vliet S, Cao C, Patterson BW, Reeds DN, Laforest R, Gropler RJ, Ju YS, Mittendorfer B.	Eur J Endocrinol. 2022 Feb 23;186(4):457-467. doi: 10.1530/EJE-21-1025.	Koh HE	Eur J Endocrinol	2022	2022-02-04	PMC9172969	NIHMS1780790	10.1530/EJE-21-1025
39879708	Effect of lemborexant on sleep architecture in participants with insomnia disorder and mild obstructive sleep apnea	NR	Kushida CA, Zammit GK, Cheng JY, Kumar D, Moline M.	Sleep Med. 2025 Mar;127:170-177. doi: 10.1016/j.sleep.2024.12.023. Epub 2024 Dec 17.	Kushida CA	Sleep Med	2025	2025-01-29			10.1016/j.sleep.2024.12.023
26691971	Facial morphology and obstructive sleep apnea	NR	Capistrano A, Cordeiro A, Capelozza Filho L, Almeida VC, Silva PI, Martinez S, de Almeida-Pedrin RR.	Dental Press J Orthod. 2015 Nov-Dec;20(6):60-7. doi: 10.1590/2177-6709.20.6.060-067.oar.	Capistrano A	Dental Press J Orthod	2015	2015-12-23	PMC4686746		10.1590/2177-6709.20.6.060-067.oar
39458522	Time-Restricted Eating Versus Daily Calorie Restriction: Effect on Sleep in Adults with Obesity over 12 Months	NR	Lin S, Cienfuegos S, Ezpeleta M, Gabel K, Pavlou V, Alexandria SJ, Varady KA.	Nutrients. 2024 Oct 18;16(20):3528. doi: 10.3390/nu16203528.	Lin S	Nutrients	2024	2024-10-26	PMC11510029		10.3390/nu16203528
39212566	Clinical Effect of Personalized Adjustable Mandibular Advancement Device on Obstructive Sleep Apnea	NO AI, NO CBCT	Wang W, Pang J, Zhang YX, Mo YM, Zhang J, Wei ZH.	Br J Hosp Med (Lond). 2024 Aug 30;85(8):1-17. doi: 10.12968/hmed.2024.0189. Epub 2024 Aug 19.	Wang W	Br J Hosp Med (Lond)	2024	2024-08-30			10.12968/hmed.2024.0189
27448468	Obstructive Sleep Apnea and Cognition in Parkinson's disease	NO AI, NO CBCT	Harmell AL, Neikrug AB, Palmer BW, Avanzino JA, Liu L, Maglione JE, Natarajan L, Corey-Bloom J, Loredo JS, Ancoli-Israel S.	Sleep Med. 2016 May;21:28-34. doi: 10.1016/j.sleep.2016.01.001. Epub 2016 Feb 10.	Harmell AL	Sleep Med	2016	2016-07-25	PMC4963611	NIHMS759109	10.1016/j.sleep.2016.01.001
39318173	Efficacy of pulmonary rehabilitation in patients with chronic obstructive pulmonary disease and obstructive sleep apnea; a randomized controlled trial	NR	Shen H, Xu Y, Zhang Y, Ren L, Chen R.	J Rehabil Med. 2024 Sep 24;56:jrm23757. doi: 10.2340/jrm.v56.23757.	Shen H	J Rehabil Med	2024	2024-09-25	PMC11439968		10.2340/jrm.v56.23757
35596030	Ertugliflozin and incident obstructive sleep apnea: an analysis from the VERTIS CV trial	NR	Wojeck BS, Inzucchi SE, Neeland IJ, Mancuso JP, Frederich R, Masiukiewicz U, Cater NB, McGuire DK, Cannon CP, Yaggi HK.	Sleep Breath. 2023 May;27(2):669-672. doi: 10.1007/s11325-022-02594-2. Epub 2022 May 20.	Wojeck BS	Sleep Breath	2023	2022-05-20	PMC10212814		10.1007/s11325-022-02594-2
38252423	Positive Airway Pressure Treatment of Obstructive Sleep Apnea-Hypopnea in Hypertensive Disorders of Pregnancy: A Pilot Randomized Proof-of-Concept Clinical Trial	NR	Panyarath P, Goldscher N, Pamidi S, Daskalopoulou SS, Gagnon R, Dayan N, Raiche K, Olha A, Geater SL, Benedetti A, Kimoff RJ.	Ann Am Thorac Soc. 2024 May;21(5):803-813. doi: 10.1513/AnnalsATS.202310-863OC.	Panyarath P	Ann Am Thorac Soc	2024	2024-01-22	PMC12039921		10.1513/AnnalsATS.202310-863OC
38780959	Mandibular Advancement vs Combined Airway and Positional Therapy for Snoring: A Randomized Clinical Trial	NR	Ioerger P, Afshari A, Hentati F, Strober W, Kallogjeri D, Ju YE, Piccirillo JF.	JAMA Otolaryngol Head Neck Surg. 2024 Jul 1;150(7):572-579. doi: 10.1001/jamaoto.2024.1035.	Ioerger P	JAMA Otolaryngol Head Neck Surg	2024	2024-05-23	PMC11117146		10.1001/jamaoto.2024.1035
27543307	Obstructive Sleep Apnea and Circulating Potassium Channel Levels	NR	Jiang N, Zhou A, Prasad B, Zhou L, Doumit J, Shi G, Imran H, Kaseer B, Millman R, Dudley SC Jr.	J Am Heart Assoc. 2016 Aug 19;5(8):e003666. doi: 10.1161/JAHA.116.003666.	Jiang N	J Am Heart Assoc	2016	2016-08-21	PMC5015289		10.1161/JAHA.116.003666
29892042	Sleep-disordered breathing, circulating exosomes, and insulin sensitivity in adipocytes	NR	Khalyfa A, Gozal D, Masa JF, Marin JM, Qiao Z, Corral J, González M, Marti S, Kheirandish-Gozal L, Egea C, Sánchez-Quiroga MÁ, de Terreros FJG, Barca FJ.	Int J Obes (Lond). 2018 Jun;42(6):1127-1139. doi: 10.1038/s41366-018-0099-9. Epub 2018 Jun 11.	Khalyfa A	Int J Obes (Lond)	2018	2018-06-13	PMC6195831	NIHMS951092	10.1038/s41366-018-0099-9
38318821	The impact of obstructive sleep apnea treatment on microvascular complications in patients with type 2 diabetes: a feasibility randomized controlled trial	NR	Makhdom EA, Maher A, Ottridge R, Nicholls M, Ali A, Cooper BG, Ajjan RA, Bellary S, Hanif W, Hanna F, Hughes D, Jayagopal V, Mahto R, Patel M, Young J, Nayak AU, Chen MZ, Kyaw-Tun J, Gonzalez S, Gouni R, Subramanian A, Adderley N, Patel S, Tahrani AA.	J Clin Sleep Med. 2024 Jun 1;20(6):947-957. doi: 10.5664/jcsm.11020.	Makhdom EA	J Clin Sleep Med	2024	2024-02-06	PMC11145053		10.5664/jcsm.11020
32951632	CPAP increases physical activity in obstructive sleep apnea with cardiovascular disease	NR	Stevens D, Loffler KA, Buman MP, Dunstan DW, Luo Y, Lorenzi-Filho G, Barbe FE, Anderson CS, McEvoy RD; SAVE investigators.	J Clin Sleep Med. 2021 Feb 1;17(2):141-148. doi: 10.5664/jcsm.8792.	Stevens D	J Clin Sleep Med	2021	2020-09-21	PMC7853210		10.5664/jcsm.8792
32019428	Sleep for Stroke Management and Recovery Trial (Sleep SMART): Rationale and methods	NR	Brown DL, Durkalski V, Durmer JS, Broderick JP, Zahuranec DB, Levine DA, Anderson CS, Bravata DM, Yaggi HK, Morgenstern LB, Moy CS, Chervin RD.	Int J Stroke. 2020 Oct;15(8):923-929. doi: 10.1177/1747493020903979. Epub 2020 Feb 4.	Brown DL	Int J Stroke	2020	2020-02-06	PMC7398818	NIHMS1582456	10.1177/1747493020903979
33316455	Rationale and design of the Hyperglycemic Profiles in Obstructive Sleep Apnea (HYPNOS) trial	NR	Rooney MR, Aurora RN, Wang D, Selvin E, Punjabi NM.	Contemp Clin Trials. 2021 Feb;101:106248. doi: 10.1016/j.cct.2020.106248. Epub 2020 Dec 11.	Rooney MR	Contemp Clin Trials	2021	2020-12-14	PMC7954896	NIHMS1657318	10.1016/j.cct.2020.106248
32367059	Genetic basis of sleep bruxism and sleep apnea-response to a medical puzzle	NR	Wieckiewicz M, Bogunia-Kubik K, Mazur G, Danel D, Smardz J, Wojakowska A, Poreba R, Dratwa M, Chaszczewska-Markowska M, Winocur E, Emodi-Perlman A, Martynowicz H.	Sci Rep. 2020 May 4;10(1):7497. doi: 10.1038/s41598-020-64615-y.	Wieckiewicz M	Sci Rep	2020	2020-05-06	PMC7198562		10.1038/s41598-020-64615-y
32651657	Automatic positive airway pressure for obstructive sleep apnea in heart failure with reduced ejection fraction	NR	Fox H, Bitter T, Sauzet O, Rudolph V, Oldenburg O.	Clin Res Cardiol. 2021 Jul;110(7):983-992. doi: 10.1007/s00392-020-01701-1. Epub 2020 Jul 10.	Fox H	Clin Res Cardiol	2021	2020-07-12	PMC8238771		10.1007/s00392-020-01701-1
36626381	Sleep disordered breathing has minimal association with retinal microvascular diameters in a non-diabetic sleep clinic cohort	NR	Kairaitis K, Amis TC, Perri R, Lee S, Drury A, Lambeth C, Mitchell P, Lindley RI, Wheatley JR.	PLoS One. 2023 Jan 10;18(1):e0279306. doi: 10.1371/journal.pone.0279306. eCollection 2023.	Kairaitis K	PLoS One	2023	2023-01-10	PMC9831323		10.1371/journal.pone.0279306
33556106	Sleep architecture, obstructive sleep apnea and functional outcomes in adults with a history of Tick-borne encephalitis	NR	Veje M, Studahl M, Thunström E, Stentoft E, Nolskog P, Celik Y, Peker Y.	PLoS One. 2021 Feb 8;16(2):e0246767. doi: 10.1371/journal.pone.0246767. eCollection 2021.	Veje M	PLoS One	2021	2021-02-08	PMC7870069		10.1371/journal.pone.0246767
32210266	Non-contact diagnosis of obstructive sleep apnea using impulse-radio ultra-wideband radar	NR	Kang S, Kim DK, Lee Y, Lim YH, Park HK, Cho SH, Cho SH.	Sci Rep. 2020 Mar 24;10(1):5261. doi: 10.1038/s41598-020-62061-4.	Kang S	Sci Rep	2020	2020-03-27	PMC7093464		10.1038/s41598-020-62061-4
36296983	Effects of Lactiplantibacillus plantarum OLL2712 on Memory Function in Older Adults with Declining Memory: A Randomized Placebo-Controlled Trial	NR	Sakurai K, Toshimitsu T, Okada E, Anzai S, Shiraishi I, Inamura N, Kobayashi S, Sashihara T, Hisatsune T.	Nutrients. 2022 Oct 14;14(20):4300. doi: 10.3390/nu14204300.	Sakurai K	Nutrients	2022	2022-10-27	PMC9610166		10.3390/nu14204300
39275223	Matcha Does Not Affect Electroencephalography during Sleep but May Enhance Mental Well-Being: A Randomized Placebo-Controlled Clinical Trial	NR	Baba Y, Takihara T, Okamura N.	Nutrients. 2024 Aug 31;16(17):2907. doi: 10.3390/nu16172907.	Baba Y	Nutrients	2024	2024-09-14	PMC11397442		10.3390/nu16172907
40010150	Robotic beds for the treatment of positional obstructive sleep apnea - A randomized cross-over pilot trial	NR	Meszaros M, Breuss A, Wilhelm E, Riener R, Kohler M, Schwarz EI.	Sleep Med. 2025 May;129:94-100. doi: 10.1016/j.sleep.2025.02.025. Epub 2025 Feb 20.	Meszaros M	Sleep Med	2025	2025-02-26			10.1016/j.sleep.2025.02.025
36448332	Sleep bruxism is highly prevalent in adults with obstructive sleep apnea: a large-scale polysomnographic study	NR	Li D, Kuang B, Lobbezoo F, de Vries N, Hilgevoord A, Aarab G.	J Clin Sleep Med. 2023 Mar 1;19(3):443-451. doi: 10.5664/jcsm.10348.	Li D	J Clin Sleep Med	2023	2022-11-30	PMC9978428		10.5664/jcsm.10348
30369321	Diagnosing and Treating Sleep Apnea in Patients With Acute Cerebrovascular Disease	NR	Bravata DM, Sico J, Vaz Fragoso CA, Miech EJ, Matthias MS, Lampert R, Williams LS, Concato J, Ivan CS, Fleck JD, Tobias L, Austin C, Ferguson J, Radulescu R, Iannone L, Ofner S, Taylor S, Qin L, Won C, Yaggi HK.	J Am Heart Assoc. 2018 Aug 21;7(16):e008841. doi: 10.1161/JAHA.118.008841.	Bravata DM	J Am Heart Assoc	2018	2018-10-30	PMC6201384		10.1161/JAHA.118.008841
40055713	Unveiling the benefits of Vitamin D3 with SGLT-2 inhibitors for hypertensive obese obstructive sleep apnea patients	NR	Loh HH, Tay SP, Koa AJ, Yong MC, Said A, Chai CS, Abdul Malik NM, Su AT, Tang BBC, Tan FHS, Sukor N.	J Transl Med. 2025 Mar 7;23(1):296. doi: 10.1186/s12967-025-06312-w.	Loh HH	J Transl Med	2025	2025-03-07	PMC11889775		10.1186/s12967-025-06312-w
31404113	Risk factors of sleep-disordered breathing in haemodialysis patients	NR	Chu G, Suthers B, Moore L, Paech GM, Hensley MJ, McDonald VM, Choi P.	PLoS One. 2019 Aug 12;14(8):e0220932. doi: 10.1371/journal.pone.0220932. eCollection 2019.	Chu G	PLoS One	2019	2019-08-13	PMC6690564		10.1371/journal.pone.0220932
38755506	Effectiveness of remote monitoring in improving CPAP compliance and the impact of preexisting organisation of standard care: a randomised controlled trial	NR	van der Kleij S, de Backer I, Hanraets B, Verbraecken J, Asin J.	Sleep Breath. 2024 Aug;28(4):1715-1721. doi: 10.1007/s11325-024-03042-z. Epub 2024 May 16.	van der Kleij S	Sleep Breath	2024	2024-05-16	PMC11303419		10.1007/s11325-024-03042-z
36958074	Association between obstructive sleep apnea and atrial fibrillation and delirium after cardiac surgery. Sub-analysis of DECADE trial	NR	Rivas E, Shehata P, Bravo M, Almonacid-Cardenas F, Shah K, Kopac O, Ruetzler K, Troianos CA, Turan A.	J Clin Anesth. 2023 Aug;87:111109. doi: 10.1016/j.jclinane.2023.111109. Epub 2023 Mar 21.	Rivas E	J Clin Anesth	2023	2023-03-23			10.1016/j.jclinane.2023.111109
31238203	Prevalence of obstructive sleep apnea in suicidal patients with major depressive disorder	NR	McCall WV, Benca RM, Rumble ME, Case D, Rosenquist PB, Krystal AD.	J Psychiatr Res. 2019 Sep;116:147-150. doi: 10.1016/j.jpsychires.2019.06.015. Epub 2019 Jun 19.	McCall WV	J Psychiatr Res	2019	2019-06-26	PMC6606377	NIHMS1532668	10.1016/j.jpsychires.2019.06.015
35275761	D-dimer in Marfan syndrome: effect of obstructive sleep apnea induced blood pressure surges	NR	Sowho M, Schneider H, Jun J, MacCarrick G, Schwartz A, Pham L, Sgambati F, Lima J, Smith P, Polotsky V, Neptune E.	Am J Physiol Heart Circ Physiol. 2022 May 1;322(5):H742-H748. doi: 10.1152/ajpheart.00004.2022. Epub 2022 Mar 11.	Sowho M	Am J Physiol Heart Circ Physiol	2022	2022-03-11	PMC8977140		10.1152/ajpheart.00004.2022
38848257	Impact of Sugammadex Versus Neostigmine Reversal on Postoperative Recovery Time in Patients With Obstructive Sleep Apnea Undergoing Bariatric Surgery: A Double-Blind, Randomized Controlled Trial	NR	Ajetunmobi O, Wong D, Perlas A, Rajaleelan W, Wang S, Huszti E, Jackson T, Chung F, Wong J.	Anesth Analg. 2025 Mar 1;140(3):568-576. doi: 10.1213/ANE.0000000000007013. Epub 2024 Jun 7.	Ajetunmobi O	Anesth Analg	2025	2024-06-07	PMC11805487		10.1213/ANE.0000000000007013
30188014	Retinal vein occlusion and obstructive sleep apnea: a series of 114 patients	NR	Agard E, El Chehab H, Vie AL, Voirin N, Coste O, Dot C.	Acta Ophthalmol. 2018 Dec;96(8):e919-e925. doi: 10.1111/aos.13798. Epub 2018 Sep 6.	Agard E	Acta Ophthalmol	2018	2018-09-07			10.1111/aos.13798
34156917	Physiological Traits and Adherence to Sleep Apnea Therapy in Individuals with Coronary Artery Disease	NR	Zinchuk AV, Chu JH, Liang J, Celik Y, Op de Beeck S, Redeker NS, Wellman A, Yaggi HK, Peker Y, Sands SA.	Am J Respir Crit Care Med. 2021 Sep 15;204(6):703-712. doi: 10.1164/rccm.202101-0055OC.	Zinchuk AV	Am J Respir Crit Care Med	2021	2021-06-22	PMC8521693		10.1164/rccm.202101-0055OC
36928350	Comparisons of the effects of two types of titratable mandibular advancement devices on respiratory parameters and upper airway dimensions in patients with obstructive sleep apnea: a randomized controlled trial	NR	Shi X, Lobbezoo F, Chen H, Rosenmöller BRAM, Berkhout E, de Lange J, Aarab G.	Clin Oral Investig. 2023 May;27(5):2013-2025. doi: 10.1007/s00784-023-04945-z. Epub 2023 Mar 17.	Shi X	Clin Oral Investig	2023	2023-03-17	PMC10160211		10.1007/s00784-023-04945-z
28557555	Effect of obstructive sleep apnea on the response to hypertension therapy	NO AI, NO CBCT	Ziegler MG, Milic M, Lu X, Gharaibeh M, Elayan H.	Clin Exp Hypertens. 2017;39(5):409-415. doi: 10.1080/10641963.2016.1259327. Epub 2017 May 30.	Ziegler MG	Clin Exp Hypertens	2017	2017-05-31			10.1080/10641963.2016.1259327
26931522	Tonsillectomy with Uvulopalatopharyngoplasty in Obstructive Sleep Apnea	NR	Sommer UJ, Heiser C, Gahleitner C, Herr RM, Hörmann K, Maurer JT, Stuck BA.	Dtsch Arztebl Int. 2016 Jan 11;113(1-02):1-8. doi: 10.3238/arztebl.2016.0001.	Sommer UJ	Dtsch Arztebl Int	2016	2016-03-03	PMC4746403		10.3238/arztebl.2016.0001
39465752	Cone beam computed tomography changes upon oral appliance therapy for adult patients with obstructive sleep apnea: A non-randomized clinical trial	NO AI	Khasawneh L, Al Mortadi N, Abu-Ishqair E, Khassawneh B, Alzoubi KH.	Medicine (Baltimore). 2024 Oct 4;103(40):e39923. doi: 10.1097/MD.0000000000039923.	Khasawneh L	Medicine (Baltimore)	2024	2024-10-28	PMC11460865		10.1097/MD.0000000000039923
38346816	Effects of metformin on glucose metabolism and mitochondrial function in patients with obstructive sleep apnea: A pilot randomized trial	NO AI, NO CBCT	Zunica ERM, Heintz EC, Dantas WS, Hebert RC, Tanksley M, Beyl RA, Mader EC Jr, Kirwan JP, Axelrod CL, Singh P.	Physiol Rep. 2024 Feb;12(3):e15948. doi: 10.14814/phy2.15948.	Zunica ERM	Physiol Rep	2024	2024-02-12	PMC10861357		10.14814/phy2.15948
27799387	Desipramine improves upper airway collapsibility and reduces OSA severity in patients with minimal muscle compensation	NO AI, NO CBCT	Taranto-Montemurro L, Sands SA, Edwards BA, Azarbarzin A, Marques M, de Melo C, Eckert DJ, White DP, Wellman A.	Eur Respir J. 2016 Nov;48(5):1340-1350. doi: 10.1183/13993003.00823-2016. Epub 2016 Oct 6.	Taranto-Montemurro L	Eur Respir J	2016	2016-11-02	PMC5437721	NIHMS856641	10.1183/13993003.00823-2016
36823241	Impact of reboxetine plus oxybutynin treatment for obstructive sleep apnea on cardiovascular autonomic modulation	NO AI, NO CBCT	Perger E, Castiglioni P, Faini A, Soranna D, Zambon A, Rosa D, Vicini S, Meriggi P, Pini L, Baratto C, Caravita S, Azarbarzin A, Parati G, Lombardi C.	Sci Rep. 2023 Feb 23;13(1):3178. doi: 10.1038/s41598-023-29436-9.	Perger E	Sci Rep	2023	2023-02-23	PMC9950422		10.1038/s41598-023-29436-9
27306393	Expiratory Positive Airway Pressure for Sleep Apnea after Stroke: A Randomized, Crossover Trial	NO AI, NO CBCT	Wheeler NC, Wing JJ, O'Brien LM, Hughes R, Jacobs T, Claflin E, Chervin RD, Brown DL.	J Clin Sleep Med. 2016 Sep 15;12(9):1233-8. doi: 10.5664/jcsm.6120.	Wheeler NC	J Clin Sleep Med	2016	2016-06-17	PMC4990945		10.5664/jcsm.6120
39770877	Effects of a One-Year Intensified Weight Loss Program on Body Composition Parameters in Patients with Severe Obesity and Obstructive Sleep Apnea (OSA): A Randomized Controlled Trial	NO AI, NO CBCT	Miralles-Llumà L, Vilarrasa N, Monasterio C, López-Padrós C, Alves C, Planas R, Arribas L, Montserrat M, Pérez-Ramos S, Pallarès N, Salord N.	Nutrients. 2024 Dec 10;16(24):4255. doi: 10.3390/nu16244255.	Miralles-Llumà L	Nutrients	2024	2025-01-08	PMC11679847		10.3390/nu16244255
26446115	Remote Ambulatory Management of Veterans with Obstructive Sleep Apnea	NO AI, NO CBCT	Fields BG, Behari PP, McCloskey S, True G, Richardson D, Thomasson A, Korom-Djakovic D, Davies K, Kuna ST.	Sleep. 2016 Mar 1;39(3):501-9. doi: 10.5665/sleep.5514.	Fields BG	Sleep	2016	2015-10-09	PMC4763371		10.5665/sleep.5514
27181367	Upper-Airway Collapsibility and Loop Gain Predict the Response to Oral Appliance Therapy in Patients with Obstructive Sleep Apnea	NO AI, NO CBCT	Edwards BA, Andara C, Landry S, Sands SA, Joosten SA, Owens RL, White DP, Hamilton GS, Wellman A.	Am J Respir Crit Care Med. 2016 Dec 1;194(11):1413-1422. doi: 10.1164/rccm.201601-0099OC.	Edwards BA	Am J Respir Crit Care Med	2016	2016-05-17	PMC5148143		10.1164/rccm.201601-0099OC
26214183	Prevalence and Impact of Sleep Disordered Breathing in Patients with Severe Aortic Stenosis	NR	Linhart M, Sinning JM, Ghanem A, Kozhuppakalam FJ, Fistéra R, Hammerstingl C, Pizarro C, Grube E, Werner N, Nickenig G, Skowasch D.	PLoS One. 2015 Jul 27;10(7):e0133176. doi: 10.1371/journal.pone.0133176. eCollection 2015.	Linhart M	PLoS One	2015	2015-07-28	PMC4516302		10.1371/journal.pone.0133176
34661550	Management and Treatment of Patients With Obstructive Sleep Apnea Using an Intelligent Monitoring System Based on Machine Learning Aiming to Improve Continuous Positive Airway Pressure Treatment Compliance: Randomized Controlled Trial	NO CBCT	Turino C, Benítez ID, Rafael-Palou X, Mayoral A, Lopera A, Pascual L, Vaca R, Cortijo A, Moncusí-Moix A, Dalmases M, Vargiu E, Blanco J, Barbé F, de Batlle J.	J Med Internet Res. 2021 Oct 18;23(10):e24072. doi: 10.2196/24072.	Turino C	J Med Internet Res	2021	2021-10-18	PMC8561405		10.2196/24072
40023509	Impact of weight loss and lifestyle intervention on vitamin D in men with obstructive sleep apnea: The INTERAPNEA trial	NR	Vázquez-Lorente H, Herrera-Quintana L, Ruiz JR, Amaro-Gahete FJ, Carneiro-Barrera A.	Sleep Med. 2025 Apr;128:37-45. doi: 10.1016/j.sleep.2025.01.011. Epub 2025 Jan 21.	Vázquez-Lorente H	Sleep Med	2025	2025-03-01			10.1016/j.sleep.2025.01.011
39696299	Clinical study of two mandibular advancement devices in the treatment of Obstructive Sleep Apnea: a pilot randomized controlled trial	NO AI, NO CBCT	Yu L, Mao R, Zhang C, Zhao J, Lin N, Sun Z, Zheng Y.	BMC Oral Health. 2024 Dec 18;24(1):1492. doi: 10.1186/s12903-024-05289-0.	Yu L	BMC Oral Health	2024	2024-12-19	PMC11658169		10.1186/s12903-024-05289-0
39370299	Efficacy of 1,5-anhydro-D-fructose on reducing mental stress: a randomized, double-blind, placebo-controlled trial-a pilot study	NR	Kikuchi K, Kiyama R, Yoshinaga K.	Biomed Res. 2024;45(5):209-216. doi: 10.2220/biomedres.45.209.	Kikuchi K	Biomed Res	2024	2024-10-06			10.2220/biomedres.45.209
32620307	Different prognosis between severe and very severe obstructive sleep apnea patients; Five year outcomes	NO AI, NO CBCT	Hamaoka T, Murai H, Takata S, Hirai T, Sugimoto H, Mukai Y, Okabe Y, Tokuhisa H, Takashima SI, Usui S, Sakata K, Kawashiri MA, Sugiyama Y, Nakatsumi Y, Takamura M.	J Cardiol. 2020 Dec;76(6):573-579. doi: 10.1016/j.jjcc.2020.06.010. Epub 2020 Jun 30.	Hamaoka T	J Cardiol	2020	2020-07-05			10.1016/j.jjcc.2020.06.010
34325518	Occurrence of Coronary Collaterals in Acute Myocardial Infarction and Sleep Apnea	NR	Summerer V, Arzt M, Fox H, Oldenburg O, Zeman F, Debl K, Buchner S, Stadler S.	J Am Heart Assoc. 2021 Aug 3;10(15):e020340. doi: 10.1161/JAHA.120.020340. Epub 2021 Jul 30.	Summerer V	J Am Heart Assoc	2021	2021-07-30	PMC8475663		10.1161/JAHA.120.020340
34188172	Clinical predictors of the presence of obstructive sleep apnea in patients with hypertrophic cardiomyopathy	NR	Xu H, Wang J, Yuan J, Guo C, Hu F, Yang W, Song L, Luo X, Liu R, Cui J, Liu S, Chun Y, Song Y, Qiao S.	Sci Rep. 2021 Jun 29;11(1):13528. doi: 10.1038/s41598-021-93039-5.	Xu H	Sci Rep	2021	2021-06-30	PMC8241878		10.1038/s41598-021-93039-5
39377364	Pitolisant 40 mg for excessive daytime sleepiness in obstructive sleep apnea patients treated or not by CPAP: Randomised phase 3 study	NR	Dauvilliers Y, Craig SE, Bonsignore MR, Barbé F, Verbraecken J, Asin J, Georgiev O, Tiholov R, Caussé C, Lecomte JM, Schwartz JC, Lehert P, Randerath W, Pépin JL; HAROSA III Study Group.	J Sleep Res. 2025 Jun;34(3):e14373. doi: 10.1111/jsr.14373. Epub 2024 Oct 8.	Dauvilliers Y	J Sleep Res	2025	2024-10-08	PMC12069729		10.1111/jsr.14373
37776971	Modification of Endotypic Traits in OSA by the Carbonic Anhydrase Inhibitor Sulthiame	NO AI, NO CBCT	Hoff E, Strassberger C, Zou D, Grote L, Stenlöf K, Hedner J.	Chest. 2024 Mar;165(3):704-715. doi: 10.1016/j.chest.2023.09.022. Epub 2023 Sep 28.	Hoff E	Chest	2024	2023-09-30			10.1016/j.chest.2023.09.022
25669180	The Sleep Apnea cardioVascular Endpoints (SAVE) Trial: Rationale, Ethics, Design, and Progress	NR	Antic NA, Heeley E, Anderson CS, Luo Y, Wang J, Neal B, Grunstein R, Barbe F, Lorenzi-Filho G, Huang S, Redline S, Zhong N, McEvoy RD.	Sleep. 2015 Aug 1;38(8):1247-57. doi: 10.5665/sleep.4902.	Antic NA	Sleep	2015	2015-02-12	PMC4507730		10.5665/sleep.4902
30082081	Bidirectional Relationships Between Weight Change and Sleep Apnea in a Behavioral Weight Loss Intervention	NR	Kline CE, Burke LE, Sereika SM, Imes CC, Rockette-Wagner B, Mendez DD, Strollo PJ, Zheng Y, Rathbun SL, Chasens ER.	Mayo Clin Proc. 2018 Sep;93(9):1290-1298. doi: 10.1016/j.mayocp.2018.04.026. Epub 2018 Aug 3.	Kline CE	Mayo Clin Proc	2018	2018-08-08	PMC6129208	NIHMS975231	10.1016/j.mayocp.2018.04.026
27380034	Obstructive sleep apnea treated with custom-made bibloc and monobloc oral appliances: a retrospective comparative study	NO AI, NO CBCT	Isacsson G, Fodor C, Sturebrand M.	Sleep Breath. 2017 Mar;21(1):93-100. doi: 10.1007/s11325-016-1377-1. Epub 2016 Jul 5.	Isacsson G	Sleep Breath	2017	2016-07-06	PMC5343082		10.1007/s11325-016-1377-1
26672413	Upper airway dimensions and sleep efficiency--three-dimensional imaging analysis and assessment of the nasopharyngeal appliance	NO AI	Venkat R, Vasanthakumar M, Balakrishnan D, Deenadayalan P.	Indian J Dent Res. 2015 Sep-Oct;26(5):451-61. doi: 10.4103/0970-9290.172021.	Venkat R	Indian J Dent Res	2015	2015-12-18			10.4103/0970-9290.172021
28595341	Obstructive Sleep Apnea Dynamically Increases Nocturnal Plasma Free Fatty Acids, Glucose, and Cortisol During Sleep	NR	Chopra S, Rathore A, Younas H, Pham LV, Gu C, Beselman A, Kim IY, Wolfe RR, Perin J, Polotsky VY, Jun JC.	J Clin Endocrinol Metab. 2017 Sep 1;102(9):3172-3181. doi: 10.1210/jc.2017-00619.	Chopra S	J Clin Endocrinol Metab	2017	2017-06-09	PMC5587067		10.1210/jc.2017-00619
31394914	Polysomnographic Endotyping to Select Patients with Obstructive Sleep Apnea for Oral Appliances	NR	Bamagoos AA, Cistulli PA, Sutherland K, Madronio M, Eckert DJ, Hess L, Edwards BA, Wellman A, Sands SA.	Ann Am Thorac Soc. 2019 Nov;16(11):1422-1431. doi: 10.1513/AnnalsATS.201903-190OC.	Bamagoos AA	Ann Am Thorac Soc	2019	2019-08-10	PMC6945467		10.1513/AnnalsATS.201903-190OC
36623475	Evaluating the Effects of Agomelatine on Polysomnography Parameters in Patients with Obstructive Sleep Apnea	NR	Dastan F, Gholizadeh Niari B, Adimi Naghan P, Barati S, Eskandari R.	J Pharm Pharm Sci. 2023;25:418-424. doi: 10.18433/jpps33252.	Dastan F	J Pharm Pharm Sci	2023	2023-01-09			10.18433/jpps33252
30794310	Is there a threshold that triggers cortical arousals in obstructive sleep apnea	NR	Li Y, Orr J, Jen R, Sands SA, DeYoung P, Smales E, Edwards B, Owens RL, Malhotra A.	Sleep. 2019 Jun 11;42(6):zsz047. doi: 10.1093/sleep/zsz047.	Li Y	Sleep	2019	2019-02-23	PMC6559175		10.1093/sleep/zsz047
27367159	Effect of spironolactone on patients with resistant hypertension and obstructive sleep apnea	NR	Yang L, Zhang H, Cai M, Zou Y, Jiang X, Song L, Liang E, Bian J, Wu H, Hui R.	Clin Exp Hypertens. 2016;38(5):464-8. doi: 10.3109/10641963.2015.1131290. Epub 2016 Jul 1.	Yang L	Clin Exp Hypertens	2016	2016-07-02			10.3109/10641963.2015.1131290
36808544	A Classifying Model of Obstructive Sleep Apnea Based on Heart Rate Variability in a Large Korean Population	NR	Park P, Kim JW.	J Korean Med Sci. 2023 Feb 20;38(7):e49. doi: 10.3346/jkms.2023.38.e49.	Park P	J Korean Med Sci	2023	2023-02-22	PMC9941018		10.3346/jkms.2023.38.e49
34329349	Circulating levels of cell adhesion molecules and risk of cardiovascular events in obstructive sleep apnea	NR	Peres BU, Hirsch Allen AJ, Daniele P, Humphries KH, Taylor C, Laher I, Almeida F, Jen R, Sandford AJ, van Eeden SF, Ayas NT.	PLoS One. 2021 Jul 30;16(7):e0255306. doi: 10.1371/journal.pone.0255306. eCollection 2021.	Peres BU	PLoS One	2021	2021-07-30	PMC8323915		10.1371/journal.pone.0255306
32285251	Impact of concomitant obstructive sleep apnea on pulmonary involvement and main pulmonary artery diameter in adults with scleroderma	NR	Yakut T, Balcan B, Karakurt S, Direskeneli H, Yalcinkaya Y, Peker Y.	Sleep Breath. 2021 Mar;25(1):135-143. doi: 10.1007/s11325-020-02059-4. Epub 2020 Apr 13.	Yakut T	Sleep Breath	2021	2020-04-15	PMC7987605		10.1007/s11325-020-02059-4
26967681	Desipramine Increases Genioglossus Activity and Reduces Upper Airway Collapsibility during Non-REM Sleep in Healthy Subjects	NR	Taranto-Montemurro L, Edwards BA, Sands SA, Marques M, Eckert DJ, White DP, Wellman A.	Am J Respir Crit Care Med. 2016 Oct 1;194(7):878-885. doi: 10.1164/rccm.201511-2172OC.	Taranto-Montemurro L	Am J Respir Crit Care Med	2016	2016-03-12	PMC5074653		10.1164/rccm.201511-2172OC
29374469	Perioperative incidence of airway obstructive and hypoxemic events in patients with confirmed or suspected sleep apnea - a prospective, randomized pilot study comparing propofol/remifentanil and sevoflurane/remifentanil anesthesia	NR	Fassbender P, Bürgener S, Haddad A, Silvanus MT, Peters J.	BMC Anesthesiol. 2018 Jan 27;18(1):14. doi: 10.1186/s12871-018-0477-9.	Fassbender P	BMC Anesthesiol	2018	2018-01-29	PMC5787241		10.1186/s12871-018-0477-9
38403558	CPAP may promote an endothelial inflammatory milieu in sleep apnoea after coronary revascularization	NR	Peker Y, Celik Y, Behboudi A, Redline S, Lyu J, Wei Y, Gottlieb DJ, Jelic S.	EBioMedicine. 2024 Mar;101:105015. doi: 10.1016/j.ebiom.2024.105015. Epub 2024 Feb 24.	Peker Y	EBioMedicine	2024	2024-02-25	PMC10944158		10.1016/j.ebiom.2024.105015
37589748	Effects of mandibular advancement devices on upper airway dimensions in obstructive sleep apnea: responders versus non-responders	NO AI, NO CBCT	Shi X, Lobbezoo F, Chen H, Rosenmöller BRAM, Berkhout E, de Lange J, Aarab G.	Clin Oral Investig. 2023 Sep;27(9):5649-5660. doi: 10.1007/s00784-023-05186-w. Epub 2023 Aug 17.	Shi X	Clin Oral Investig	2023	2023-08-17	PMC10492877		10.1007/s00784-023-05186-w
26849119	Antioxidant Carbocysteine Treatment in Obstructive Sleep Apnea Syndrome: A Randomized Clinical Trial	NO AI, NO CBCT	Wu K, Su X, Li G, Zhang N.	PLoS One. 2016 Feb 5;11(2):e0148519. doi: 10.1371/journal.pone.0148519. eCollection 2016.	Wu K	PLoS One	2016	2016-02-06	PMC4743936		10.1371/journal.pone.0148519
26158895	Upper Airway Stimulation for Obstructive Sleep Apnea: Durability of the Treatment Effect at 18 Months	NO AI, NO CBCT	Strollo PJ Jr, Gillespie MB, Soose RJ, Maurer JT, de Vries N, Cornelius J, Hanson RD, Padhya TA, Steward DL, Woodson BT, Verbraecken J, Vanderveken OM, Goetting MG, Feldman N, Chabolle F, Badr MS, Randerath W, Strohl KP; Stimulation Therapy for Apnea Reduction (STAR) Trial Group.	Sleep. 2015 Oct 1;38(10):1593-8. doi: 10.5665/sleep.5054.	Strollo PJ Jr	Sleep	2015	2015-07-10	PMC4576333		10.5665/sleep.5054
29510792	Acetazolamide Reduces Blood Pressure and Sleep-Disordered Breathing in Patients With Hypertension and Obstructive Sleep Apnea: A Randomized Controlled Trial	NO AI, NO CBCT	Eskandari D, Zou D, Grote L, Hoff E, Hedner J.	J Clin Sleep Med. 2018 Mar 15;14(3):309-317. doi: 10.5664/jcsm.6968.	Eskandari D	J Clin Sleep Med	2018	2018-03-08	PMC5837832		10.5664/jcsm.6968
34728052	Mandibular advancement device treatment and reverse left ventricular hypertrophic remodeling in patients with obstructive sleep apnea	NO AI, NO CBCT	Dieltjens M, Vanderveken OM, Shivalkar B, Van Haesendonck G, Kastoer C, Heidbuchel H, Braem MJ, Van De Heyning CM.	J Clin Sleep Med. 2022 Mar 1;18(3):903-909. doi: 10.5664/jcsm.9766.	Dieltjens M	J Clin Sleep Med	2022	2021-11-03	PMC8883081		10.5664/jcsm.9766
30185146	Comparison of upper airway patency in patients with mild obstructive sleep apnea during dexmedetomidine or propofol sedation: a prospective, randomized, controlled trial	NO AI, NO CBCT	Shin HJ, Kim EY, Hwang JW, Do SH, Na HS.	BMC Anesthesiol. 2018 Sep 5;18(1):120. doi: 10.1186/s12871-018-0586-5.	Shin HJ	BMC Anesthesiol	2018	2018-09-07	PMC6123961		10.1186/s12871-018-0586-5
34283220	Volumetric magnetic resonance imaging analysis of multilevel upper airway surgery effects on pharyngeal structure	NO AI, It is MRI	Sutherland K, Lowth AB, Antic N, Carney AS, Catcheside PG, Chai-Coetzer CL, Chia M, Hodge JC, Jones A, Kaambwa B, Lewis R, MacKay S, McEvoy RD, Ooi EH, Pinczel AJ, McArdle N, Rees G, Singh B, Stow N, Weaver EM, Woodman RJ, Woods CM, Yeo A, Cistulli PA.	Sleep. 2021 Dec 10;44(12):zsab183. doi: 10.1093/sleep/zsab183.	Sutherland K	Sleep	2021	2021-07-20	PMC8664571		10.1093/sleep/zsab183
29957285	Selective upper airway stimulation in older patients	NO AI, NO CBCT	Zhu Z, Hofauer B, Wirth M, Hasselbacher K, Frohnhofen H, Heiser C, Steffen A.	Respir Med. 2018 Jul;140:77-81. doi: 10.1016/j.rmed.2018.06.002. Epub 2018 Jun 6.	Zhu Z	Respir Med	2018	2018-06-30			10.1016/j.rmed.2018.06.002
31383235	Effects of Medical Therapy on Mild Obstructive Sleep Apnea in Adult Patients	NO AI, NO CBCT	Smith DF, Sarber KM, Spiceland CP, Ishman SL, Augelli DM, Romaker AM.	J Clin Sleep Med. 2019 Jul 15;15(7):979-983. doi: 10.5664/jcsm.7876.	Smith DF	J Clin Sleep Med	2019	2019-08-07	PMC6622504		10.5664/jcsm.7876
26541531	Sleep apnoea and the hypothalamic-pituitary-adrenal axis in men and women: effects of continuous positive airway pressure	NO AI, NO CBCT	Kritikou I, Basta M, Vgontzas AN, Pejovic S, Fernandez-Mendoza J, Liao D, Bixler EO, Gaines J, Chrousos GP.	Eur Respir J. 2016 Feb;47(2):531-40. doi: 10.1183/13993003.00319-2015. Epub 2015 Nov 5.	Kritikou I	Eur Respir J	2016	2015-11-07	PMC7090379	NIHMS1573795	10.1183/13993003.00319-2015
33745505	The efficacy of a titrated tongue-stabilizing device on obstructive sleep apnea: a quasi-experimental study	NO AI, NO CBCT	Alshhrani WM, Hamoda MM, Okuno K, Kohzuka Y, Fleetham JA, Ayas NT, Comey R, Almeida FR.	J Clin Sleep Med. 2021 Aug 1;17(8):1607-1618. doi: 10.5664/jcsm.9260.	Alshhrani WM	J Clin Sleep Med	2021	2021-03-22	PMC8656899		10.5664/jcsm.9260
30521757	Solriamfetol for Excessive Sleepiness in Obstructive Sleep Apnea (TONES 3). A Randomized Controlled Trial	NO AI, NO CBCT	Schweitzer PK, Rosenberg R, Zammit GK, Gotfried M, Chen D, Carter LP, Wang H, Lu Y, Black J, Malhotra A, Strohl KP; TONES 3 Study Investigators.	Am J Respir Crit Care Med. 2019 Jun 1;199(11):1421-1431. doi: 10.1164/rccm.201806-1100OC.	Schweitzer PK	Am J Respir Crit Care Med	2019	2018-12-07	PMC6835071		10.1164/rccm.201806-1100OC
29609720	Heart Rate Variability Responses of Individuals With and Without Saline-Induced Obstructive Sleep Apnea	NO AI, NO CBCT	Vena D, Bradley TD, Millar PJ, Floras JS, Rubianto J, Gavrilovic B, Perger E, Yadollahi A.	J Clin Sleep Med. 2018 Apr 15;14(4):503-510. doi: 10.5664/jcsm.7032.	Vena D	J Clin Sleep Med	2018	2018-04-04	PMC5886427		10.5664/jcsm.7032
32886102	Effect of Multilevel Upper Airway Surgery vs Medical Management on the Apnea-Hypopnea Index and Patient-Reported Daytime Sleepiness Among Patients With Moderate or Severe Obstructive Sleep Apnea: The SAMS Randomized Clinical Trial	NO AI, NO CBCT	MacKay S, Carney AS, Catcheside PG, Chai-Coetzer CL, Chia M, Cistulli PA, Hodge JC, Jones A, Kaambwa B, Lewis R, Ooi EH, Pinczel AJ, McArdle N, Rees G, Singh B, Stow N, Weaver EM, Woodman RJ, Woods CM, Yeo A, McEvoy RD.	JAMA. 2020 Sep 22;324(12):1168-1179. doi: 10.1001/jama.2020.14265.	MacKay S	JAMA	2020	2020-09-05	PMC7489419		10.1001/jama.2020.14265
29750475	Effects of losartan and allopurinol on cardiorespiratory regulation in obstructive sleep apnoea	NO AI, NO CBCT	Morgan BJ, Teodorescu M, Pegelow DF, Jackson ER, Schneider DL, Plante DT, Gapinski JP, Hetzel SJ, Dopp JM.	Exp Physiol. 2018 Jul;103(7):941-955. doi: 10.1113/EP087006. Epub 2018 Jun 8.	Morgan BJ	Exp Physiol	2018	2018-05-12	PMC6026063	NIHMS967133	10.1113/EP087006
35313858	The interaction among OSA, CPAP, and medications in patients with comorbid OSA and cardiovascular/cerebrovascular disease: a randomized controlled trial	NR	Lao M, Cheng Y, Gao X, Ou Q.	BMC Pulm Med. 2022 Mar 21;22(1):99. doi: 10.1186/s12890-022-01879-2.	Lao M	BMC Pulm Med	2022	2022-03-22	PMC8939073		10.1186/s12890-022-01879-2
33654165	Impact of bariatric surgery on obstructive sleep apnea severity and continuous positive airway pressure therapy compliance-prospective observational study	NR	Nastałek P, Polok K, Celejewska-Wójcik N, Kania A, Sładek K, Małczak P, Major P.	Sci Rep. 2021 Mar 2;11(1):5003. doi: 10.1038/s41598-021-84570-6.	Nastałek P	Sci Rep	2021	2021-03-03	PMC7925607		10.1038/s41598-021-84570-6
27690344	The effect of the severity of obstructive sleep apnea syndrome on telomere length	NR	Tempaku PF, Mazzotti DR, Hirotsu C, Andersen ML, Xavier G, Maurya PK, Rizzo LB, Brietzke E, Belangero SI, Bittencourt L, Tufik S.	Oncotarget. 2016 Oct 25;7(43):69216-69224. doi: 10.18632/oncotarget.12293.	Tempaku PF	Oncotarget	2016	2016-10-01	PMC5342471		10.18632/oncotarget.12293
27091540	Inspiratory Muscle Training Improves Sleep and Mitigates Cardiovascular Dysfunction in Obstructive Sleep Apnea	NR	Vranish JR, Bailey EF.	Sleep. 2016 Jun 1;39(6):1179-85. doi: 10.5665/sleep.5826.	Vranish JR	Sleep	2016	2016-04-20	PMC4863204		10.5665/sleep.5826
34543665	Reboxetine Plus Oxybutynin for OSA Treatment: A 1-Week, Randomized, Placebo-Controlled, Double-Blind Crossover Trial	NO AI, NO CBCT	Perger E, Taranto Montemurro L, Rosa D, Vicini S, Marconi M, Zanotti L, Meriggi P, Azarbarzin A, Sands SA, Wellman A, Lombardi C, Parati G.	Chest. 2022 Jan;161(1):237-247. doi: 10.1016/j.chest.2021.08.080. Epub 2021 Sep 20.	Perger E	Chest	2022	2021-09-20	PMC10835052		10.1016/j.chest.2021.08.080
34847195	Examining relationships between sleep posture, waking spinal symptoms and quality of sleep: A cross sectional study	NR	Cary D, Jacques A, Briffa K.	PLoS One. 2021 Nov 30;16(11):e0260582. doi: 10.1371/journal.pone.0260582. eCollection 2021.	Cary D	PLoS One	2021	2021-11-30	PMC8631621		10.1371/journal.pone.0260582
31017058	TORS for OSA: a practice, pitfalls and literature review	Literature Review	Hassaan A, Trinidade A, Kotecha B, Tolley N.	Int J Health Care Qual Assur. 2019 Mar 11;32(2):488-498. doi: 10.1108/IJHCQA-05-2018-0112.	Hassaan A	Int J Health Care Qual Assur	2019	2019-04-25			10.1108/IJHCQA-05-2018-0112
25630055	An evaluation of two different mandibular advancement devices on craniofacial characteristics and upper airway dimensions of Chinese adult obstructive sleep apnea patients	NO AI, NO CBCT	Geoghegan F, Ahrens A, McGrath C, Hägg U.	Angle Orthod. 2015 Nov;85(6):962-8. doi: 10.2319/040314-245.1. Epub 2015 Jan 28.	Geoghegan F	Angle Orthod	2015	2015-01-29	PMC8612034		10.2319/040314-245.1
38866393	Intermittent hypoxia increases lipid insulin resistance in healthy humans: A randomized crossover trial	NO AI, NO CBCT	Briançon-Marjollet A, Netchitaïlo M, Fabre F, Belaidi E, Arnaud C, Borel AL, Levy P, Pépin JL, Tamisier R.	J Sleep Res. 2025 Apr;34(2):e14243. doi: 10.1111/jsr.14243. Epub 2024 Jun 12.	Briançon-Marjollet A	J Sleep Res	2025	2024-06-12	PMC11911047		10.1111/jsr.14243
33491327	Impact of cold and flu medication on obstructive sleep apnoea and its underlying traits: A pilot randomized controlled trial	NO AI, NO CBCT	Taranto-Montemurro L, Sands S, Azarbarzin A, Calianese N, Vena D, Hess L, Kim SW, White DP, Wellman A.	Respirology. 2021 May;26(5):485-492. doi: 10.1111/resp.14009. Epub 2021 Jan 24.	Taranto-Montemurro L	Respirology	2021	2021-01-25			10.1111/resp.14009
31798891	DNA methylation changes and improved sleep quality in adults with obstructive sleep apnea and diabetes	NR	Bigini EG, Chasens ER, Conley YP, Imes CC.	BMJ Open Diabetes Res Care. 2019 Nov 15;7(1):e000707. doi: 10.1136/bmjdrc-2019-000707. eCollection 2019.	Bigini EG	BMJ Open Diabetes Res Care	2019	2019-12-05	PMC6861104		10.1136/bmjdrc-2019-000707
33795324	Continuous positive airway pressure improves blood pressure and serum cardiovascular biomarkers in obstructive sleep apnoea and hypertension	NR	Lui MM, Tse HF, Lam DC, Lau KK, Chan CW, Ip MS.	Eur Respir J. 2021 Nov 4;58(5):2003687. doi: 10.1183/13993003.03687-2020. Print 2021 Oct.	Lui MM	Eur Respir J	2021	2021-04-02			10.1183/13993003.03687-2020
28647854	The influence of head-of-bed elevation in patients with obstructive sleep apnea	NO AI, NO CBCT	Souza FJFB, Genta PR, de Souza Filho AJ, Wellman A, Lorenzi-Filho G.	Sleep Breath. 2017 Dec;21(4):815-820. doi: 10.1007/s11325-017-1524-3. Epub 2017 Jun 24.	Souza FJFB	Sleep Breath	2017	2017-06-26	PMC5700252		10.1007/s11325-017-1524-3
37005417	Effects of continuous positive airway pressure therapy on left ventricular performance in patients with severe obstructive sleep apnea	NR	Kim SE, Seo J, Kwon Y, Cho I, Shim CY, Ha JW, Hong GR.	Sci Rep. 2023 Apr 1;13(1):5335. doi: 10.1038/s41598-023-32274-4.	Kim SE	Sci Rep	2023	2023-04-03	PMC10067829		10.1038/s41598-023-32274-4
30721271	The influence of sleep apnea syndrome and intermittent hypoxia in carotid adventitial vasa vasorum	NR	López-Cano C, Rius F, Sánchez E, Gaeta AM, Betriu À, Fernández E, Yeramian A, Hernández M, Bueno M, Gutiérrez-Carrasquilla L, Dalmases M, Lecube A.	PLoS One. 2019 Feb 5;14(2):e0211742. doi: 10.1371/journal.pone.0211742. eCollection 2019.	López-Cano C	PLoS One	2019	2019-02-06	PMC6363284		10.1371/journal.pone.0211742
26022945	Obstructive sleep apnoea in the elderly: role of continuous positive airway pressure treatment	NO AI, NO CBCT	Martínez-García MÁ, Chiner E, Hernández L, Cortes JP, Catalán P, Ponce S, Diaz JR, Pastor E, Vigil L, Carmona C, Montserrat JM, Aizpuru F, Lloberes P, Mayos M, Selma MJ, Cifuentes JF, Muñoz A; Spanish Sleep Network.	Eur Respir J. 2015 Jul;46(1):142-51. doi: 10.1183/09031936.00064214. Epub 2015 May 28.	Martínez-García MÁ	Eur Respir J	2015	2015-05-30			10.1183/09031936.00064214
33300239	Effects of oral appliance treatment on inflammatory biomarkers in obstructive sleep apnea: A randomised controlled trial	NO AI, NO CBCT	Hedberg P, Nohlert E, Tegelberg Å.	J Sleep Res. 2021 Aug;30(4):e13253. doi: 10.1111/jsr.13253. Epub 2020 Dec 9.	Hedberg P	J Sleep Res	2021	2020-12-10	PMC8365722		10.1111/jsr.13253
32626744	Inspiratory Muscle Training in Obstructive Sleep Apnea Associating Diabetic Peripheral Neuropathy: A Randomized Control Study	NR	Moawd SA, Azab AR, Alrawaili SM, Abdelbasset WK.	Biomed Res Int. 2020 Jun 12;2020:5036585. doi: 10.1155/2020/5036585. eCollection 2020.	Moawd SA	Biomed Res Int	2020	2020-07-07	PMC7306097		10.1155/2020/5036585
30510244	Hypercapnia impaired cognitive and memory functions in obese patients with obstructive sleep apnoea	NO AI, NO CBCT	Kung SC, Shen YC, Chang ET, Hong YL, Wang LY.	Sci Rep. 2018 Dec 3;8(1):17551. doi: 10.1038/s41598-018-35797-3.	Kung SC	Sci Rep	2018	2018-12-05	PMC6277381		10.1038/s41598-018-35797-3
31805396	Nocturnal bilevel positive airway pressure for the treatment of asthma	NR	Owens RL, Campana LM, Foster AM, Schomer AM, Israel E, Malhotra A.	Respir Physiol Neurobiol. 2020 Mar;274:103355. doi: 10.1016/j.resp.2019.103355. Epub 2019 Dec 2.	Owens RL	Respir Physiol Neurobiol	2020	2019-12-06	PMC8884694	NIHMS1547219	10.1016/j.resp.2019.103355
32998624	Optimal Continuous Positive Airway Pressure Treatment of Obstructive Sleep Apnea Reduces Daytime Resting Heart Rate in Prediabetes: A Randomized Controlled Study	NO AI, NO CBCT	Pamidi S, Chapotot F, Wroblewski K, Whitmore H, Polonsky T, Tasali E.	J Am Heart Assoc. 2020 Oct 20;9(19):e016871. doi: 10.1161/JAHA.120.016871. Epub 2020 Oct 1.	Pamidi S	J Am Heart Assoc	2020	2020-10-01	PMC7792375		10.1161/JAHA.120.016871
27634790	The Combination of Supplemental Oxygen and a Hypnotic Markedly Improves Obstructive Sleep Apnea in Patients with a Mild to Moderate Upper Airway Collapsibility	NO AI, NO CBCT	Edwards BA, Sands SA, Owens RL, Eckert DJ, Landry S, White DP, Malhotra A, Wellman A.	Sleep. 2016 Nov 1;39(11):1973-1983. doi: 10.5665/sleep.6226.	Edwards BA	Sleep	2016	2016-09-17	PMC5070751		10.5665/sleep.6226
37369551	Association of obstructive sleep apnoea with long-term cardiovascular events in patients with acute coronary syndrome with or without hypertension: insight from the OSA-ACS project	NR	Wang G, Miao H, Hao W, Zhao G, Yan Y, Gong W, Fan J, Ai H, Que B, Wang X, Nie S.	BMJ Open Respir Res. 2023 Jun;10(1):e001662. doi: 10.1136/bmjresp-2023-001662.	Wang G	BMJ Open Respir Res	2023	2023-06-27	PMC10410951		10.1136/bmjresp-2023-001662
39638418	Continuous positive airway pressure and mandibular advancement splints: the CHOICE multicentre, open-label randomised clinical trial	NR	Hamoda MM, Huynh N, Ayas NT, Rompré P, Bansback N, Masse JF, Arcache P, Lavigne G, Series F, Fleetham JA, Almeida FR.	Eur Respir J. 2025 Apr 3;65(4):2401100. doi: 10.1183/13993003.01100-2024. Print 2025 Apr.	Hamoda MM	Eur Respir J	2025	2024-12-05	PMC11965959		10.1183/13993003.01100-2024
31685792	Effect of dapagliflozin on obstructive sleep apnea in patients with type 2 diabetes: a preliminary study	NR	Tang Y, Sun Q, Bai XY, Zhou YF, Zhou QL, Zhang M.	Nutr Diabetes. 2019 Nov 4;9(1):32. doi: 10.1038/s41387-019-0098-5.	Tang Y	Nutr Diabetes	2019	2019-11-06	PMC6828696		10.1038/s41387-019-0098-5
39528111	Results of the Solriamfetol's Effect on Cognitive Health in Apnea Participants During a Randomized Placebo-Controlled Study (SHARP): A Randomized Placebo-Controlled Double-Blind Repeated-Measures Crossover Phase IV Clinical Trial of the Effect of the Wake-Promoting Agent Solriamfetol on Cognitive Function in OSA With Excessive Daytime Sleepiness and Cognitive Impairment		Van Dongen HPA, Leary EB, Drake C, Bogan R, Jaeger J, Rosenberg R, Streicher C, Tabuteau H.	Chest. 2025 Mar;167(3):863-875. doi: 10.1016/j.chest.2024.10.050. Epub 2024 Nov 9.	Van Dongen HPA	Chest	2025	2024-11-11			10.1016/j.chest.2024.10.050
26350470	Maxillomandibular Volume Influences the Relationship between Weight Loss and Improvement in Obstructive Sleep Apnea	NR	Sutherland K, Phillips CL, Yee BJ, Grunstein RR, Cistulli PA.	Sleep. 2016 Jan 1;39(1):43-9. doi: 10.5665/sleep.5314.	Sutherland K	Sleep	2016	2015-09-10	PMC4678342		10.5665/sleep.5314
31252205	Morbidity and mortality in patients with cardiovascular risk factors and obstructive sleep apnoea: results from the DIAST-CHF cohort	NR	Haarmann H, Koch J, Bonsch N, Mende M, Werhahn SM, Lüers C, Stahrenberg R, Edelmann F, Holzendorf V, von Haehling S, Pieske B, Andreas S, Lüthje L, Wachter R.	Respir Med. 2019 Jul-Aug;154:127-132. doi: 10.1016/j.rmed.2019.06.019. Epub 2019 Jun 21.	Haarmann H	Respir Med	2019	2019-06-29			10.1016/j.rmed.2019.06.019
34915980	Dose-response relationship between weight loss and improvements in obstructive sleep apnea severity after a diet/lifestyle interventions: secondary analyses of the "MIMOSA" randomized clinical trial	NR	Georgoulis M, Yiannakouris N, Kechribari I, Lamprou K, Perraki E, Vagiakis E, Kontogianni MD.	J Clin Sleep Med. 2022 May 1;18(5):1251-1261. doi: 10.5664/jcsm.9834.	Georgoulis M	J Clin Sleep Med	2022	2021-12-17	PMC9059581		10.5664/jcsm.9834
36326742	Effectiveness of Tonsillectomy vs Modified Uvulopalatopharyngoplasty in Patients With Tonsillar Hypertrophy and Obstructive Sleep Apnea: The TEAMUP Randomized Clinical Trial	NR	Sundman J, Nerfeldt P, Fehrm J, Bring J, Browaldh N, Friberg D.	JAMA Otolaryngol Head Neck Surg. 2022 Dec 1;148(12):1173-1181. doi: 10.1001/jamaoto.2022.3432.	Sundman J	JAMA Otolaryngol Head Neck Surg	2022	2022-11-03	PMC9634593		10.1001/jamaoto.2022.3432
30139771	Identifying obstructive sleep apnoea patients responsive to supplemental oxygen therapy	NR	Sands SA, Edwards BA, Terrill PI, Butler JP, Owens RL, Taranto-Montemurro L, Azarbarzin A, Marques M, Hess LB, Smales ET, de Melo CM, White DP, Malhotra A, Wellman A.	Eur Respir J. 2018 Sep 27;52(3):1800674. doi: 10.1183/13993003.00674-2018. Print 2018 Sep.	Sands SA	Eur Respir J	2018	2018-08-25	PMC6232193	NIHMS991080	10.1183/13993003.00674-2018
28298397	Predictors of obstructive sleep apnoea in patients admitted for acute coronary syndrome	NR	de Batlle J, Turino C, Sánchez-de-la-Torre A, Abad J, Duran-Cantolla J, McEvoy RD, Antic NA, Mediano O, Cabriada V, Masdeu MJ, Teran J, Valls J, Barbé F, Sánchez-de-la-Torre M; Spanish Sleep Group.	Eur Respir J. 2017 Mar 15;49(3):1600550. doi: 10.1183/13993003.00550-2016. Print 2017 Mar.	de Batlle J	Eur Respir J	2017	2017-03-17			10.1183/13993003.00550-2016
28715063	Peripheral ARtery Atherosclerotic DIsease and SlEep disordered breathing (PARADISE) trial - protocol for an observational cohort study	NR	Szymański FM, Gałązka Z, Płatek AE, Górko D, Ostrowski T, Adamkiewicz K, Łęgosz P, Ryś A, Semczuk-Kaczmarek K, Celejewski K, Filipiak KJ.	Kardiol Pol. 2017;75(12):1332-1338. doi: 10.5603/KP.a2017.0150. Epub 2017 Jul 17.	Szymański FM	Kardiol Pol	2017	2017-07-18			10.5603/KP.a2017.0150
36104664	The prevention of delirium in elderly surgical patients with obstructive sleep apnea (PODESA): a randomized controlled trial	NR	Wong J, Doherty HR, Singh M, Choi S, Siddiqui N, Lam D, Liyanage N, Tomlinson G, Chung F.	BMC Anesthesiol. 2022 Sep 14;22(1):290. doi: 10.1186/s12871-022-01831-1.	Wong J	BMC Anesthesiol	2022	2022-09-14	PMC9472354		10.1186/s12871-022-01831-1
32964829	The treatment of mild OSA with CPAP or mandibular advancement device and the effect on blood pressure and endothelial function after one year of treatment	NR	Guimarães TM, Poyares D, Oliveira E Silva L, Luz G, Coelho G, Dal Fabbro C, Tufik S, Bittencourt L.	J Clin Sleep Med. 2021 Feb 1;17(2):149-158. doi: 10.5664/jcsm.8822.	Guimarães TM	J Clin Sleep Med	2021	2020-09-23	PMC7853217		10.5664/jcsm.8822
37244138	Safety and pharmacodynamics of a single infusion of danavorexton in adults with obstructive sleep apnea experiencing excessive daytime sleepiness despite adequate use of CPAP	NR	Bogan RK, Maynard JP, Neuwirth R, Faessel H, Swick T, Olsson T.	Sleep Med. 2023 Jul;107:229-235. doi: 10.1016/j.sleep.2023.05.001. Epub 2023 May 11.	Bogan RK	Sleep Med	2023	2023-05-27			10.1016/j.sleep.2023.05.001
28386781	Diagnosing and managing sleep apnea in patients with chronic cerebrovascular disease: a randomized trial of a home-based strategy	NR	Bravata DM, McClain V, Austin C, Ferguson J, Burrus N, Miech EJ, Matthias MS, Chumbler N, Ofner S, Foresman B, Sico J, Vaz Fragoso CA, Williams LS, Agarwal R, Concato J, Klar Yaggi H.	Sleep Breath. 2017 Sep;21(3):713-725. doi: 10.1007/s11325-017-1494-5. Epub 2017 Apr 6.	Bravata DM	Sleep Breath	2017	2017-04-08	PMC5585280		10.1007/s11325-017-1494-5
37443016	The impact of semi-upright position on severity of sleep disordered breathing in patients with obstructive sleep apnea: a two-arm, prospective, randomized controlled trial	NO AI, NO CBCT	Lukachan GA, Yadollahi A, Auckley D, Gavrilovic B, Matelski J, Chung F, Singh M.	BMC Anesthesiol. 2023 Jul 13;23(1):236. doi: 10.1186/s12871-023-02193-y.	Lukachan GA	BMC Anesthesiol	2023	2023-07-13	PMC10339502		10.1186/s12871-023-02193-y
33993394	Initiation of therapy for obstructive sleep apnea syndrome: a randomized comparison of outcomes of telemetry-supported home-based vs. sleep lab-based therapy initiation	NR	Fietze I, Herberger S, Wewer G, Woehrle H, Lederer K, Lips A, Willes L, Penzel T.	Sleep Breath. 2022 Mar;26(1):269-277. doi: 10.1007/s11325-021-02371-7. Epub 2021 May 15.	Fietze I	Sleep Breath	2022	2021-05-16	PMC8857114		10.1007/s11325-021-02371-7
26715227	Zopiclone Increases the Arousal Threshold without Impairing Genioglossus Activity in Obstructive Sleep Apnea	NR	Carter SG, Berger MS, Carberry JC, Bilston LE, Butler JE, Tong BK, Martins RT, Fisher LP, McKenzie DK, Grunstein RR, Eckert DJ.	Sleep. 2016 Apr 1;39(4):757-66. doi: 10.5665/sleep.5622.	Carter SG	Sleep	2016	2015-12-31	PMC4791609		10.5665/sleep.5622
35659538	Rocuronium versus saline for effective facemask ventilation during anesthesia induction: a double-blinded randomized placebo-controlled trial	NR	Ide A, Nozaki-Taguchi N, Sato S, Saito K, Sato Y, Isono S.	BMC Anesthesiol. 2022 Jun 3;22(1):173. doi: 10.1186/s12871-022-01717-2.	Ide A	BMC Anesthesiol	2022	2022-06-06	PMC9164462		10.1186/s12871-022-01717-2
32356074	A Randomized, Controlled, Pilot Study of CPAP for Patients with Chronic Cough and Obstructive Sleep Apnea	NO AI, NO CBCT	Sundar KM, Willis AM, Smith S, Hu N, Kitt JP, Birring SS.	Lung. 2020 Jun;198(3):449-457. doi: 10.1007/s00408-020-00354-1. Epub 2020 Apr 30.	Sundar KM	Lung	2020	2020-05-02	PMC8286636	NIHMS1702478	10.1007/s00408-020-00354-1
27492536	Healthcare burden of obstructive sleep apnea and obesity among asthma hospitalizations: Results from the U.S.-based Nationwide Inpatient Sample	NR	Becerra MB, Becerra BJ, Teodorescu M.	Respir Med. 2016 Aug;117:230-6. doi: 10.1016/j.rmed.2016.06.020. Epub 2016 Jun 27.	Becerra MB	Respir Med	2016	2016-08-06			10.1016/j.rmed.2016.06.020
28364460	Estimation of Pharyngeal Collapsibility During Sleep by Peak Inspiratory Airflow	NR	Azarbarzin A, Sands SA, Taranto-Montemurro L, Oliveira Marques MD, Genta PR, Edwards BA, Butler J, White DP, Wellman A.	Sleep. 2017 Jan 1;40(1):zsw005. doi: 10.1093/sleep/zsw005.	Azarbarzin A	Sleep	2017	2017-04-02	PMC6084748		10.1093/sleep/zsw005
33032589	Obstructive sleep apnea as a risk factor for primary open angle glaucoma and ocular hypertension in a monocentric pilot study	NR	Bahr K, Bopp M, Kewader W, Dootz H, Döge J, Huppertz T, Simon P, Prokosch-Willing V, Matthias C, Gouveris H.	Respir Res. 2020 Oct 8;21(1):258. doi: 10.1186/s12931-020-01533-7.	Bahr K	Respir Res	2020	2020-10-09	PMC7545869		10.1186/s12931-020-01533-7
32036486	Increased platelet activation in sleep apnea subjects with intermittent hypoxemia	NR	Krieger AC, Anand R, Hernandez-Rosa E, Maidman A, Milrad S, DeGrazia MQ, Choi AJ, Oromendia C, Marcus AJ, Drosopoulos JHF.	Sleep Breath. 2020 Dec;24(4):1537-1547. doi: 10.1007/s11325-020-02021-4. Epub 2020 Feb 8.	Krieger AC	Sleep Breath	2020	2020-02-10	PMC7415497	NIHMS1558648	10.1007/s11325-020-02021-4
29518111	Cardiac parasympathetic index identifies subjects with adult obstructive sleep apnea: A simultaneous polysomnographic-heart rate variability study	NR	Salsone M, Vescio B, Quattrone A, Roccia F, Sturniolo M, Bono F, Aguglia U, Gambardella A, Quattrone A.	PLoS One. 2018 Mar 8;13(3):e0193879. doi: 10.1371/journal.pone.0193879. eCollection 2018.	Salsone M	PLoS One	2018	2018-03-09	PMC5843243		10.1371/journal.pone.0193879
31647838	Comprehensive management of obstructive sleep apnea by telemedicine: Clinical improvement and cost-effectiveness of a Virtual Sleep Unit. A randomized controlled trial	NR	Lugo VM, Garmendia O, Suarez-Girón M, Torres M, Vázquez-Polo FJ, Negrín MA, Moraleda A, Roman M, Puig M, Ruiz C, Egea C, Masa JF, Farré R, Montserrat JM.	PLoS One. 2019 Oct 24;14(10):e0224069. doi: 10.1371/journal.pone.0224069. eCollection 2019.	Lugo VM	PLoS One	2019	2019-10-25	PMC6812794		10.1371/journal.pone.0224069
29609704	Role of Positive Airway Pressure Therapy for Obstructive Sleep Apnea in Patients With Stroke: A Randomized Controlled Trial	NR	Gupta A, Shukla G, Afsar M, Poornima S, Pandey RM, Goyal V, Srivastava A, Vibha D, Behari M.	J Clin Sleep Med. 2018 Apr 15;14(4):511-521. doi: 10.5664/jcsm.7034.	Gupta A	J Clin Sleep Med	2018	2018-04-04	PMC5886428		10.5664/jcsm.7034
29700104	Nocturnal cerebral hypoxia in obstructive sleep apnoea: a randomised controlled trial	NO AI, NO CBCT	Schwarz EI, Furian M, Schlatzer C, Stradling JR, Kohler M, Bloch KE.	Eur Respir J. 2018 May 30;51(5):1800032. doi: 10.1183/13993003.00032-2018. Print 2018 May.	Schwarz EI	Eur Respir J	2018	2018-04-28			10.1183/13993003.00032-2018
33759620	The effect of 4-h versus 6-h time restricted feeding on sleep quality, duration, insomnia severity and obstructive sleep apnea in adults with obesity	NO AI, NO CBCT	Cienfuegos S, Gabel K, Kalam F, Ezpeleta M, Pavlou V, Lin S, Wiseman E, Varady KA.	Nutr Health. 2022 Mar;28(1):5-11. doi: 10.1177/02601060211002347. Epub 2021 Mar 24.	Cienfuegos S	Nutr Health	2022	2021-03-24	PMC8460695	NIHMS1710920	10.1177/02601060211002347
27306264	Patients with Obstructive Sleep Apnea Have Cardiac Repolarization Disturbances when Travelling to Altitude: Randomized, Placebo-Controlled Trial of Acetazolamide	NR	Latshang TD, Kaufmann B, Nussbaumer-Ochsner Y, Ulrich S, Furian M, Kohler M, Thurnheer R, Saguner AM, Duru F, Bloch KE.	Sleep. 2016 Sep 1;39(9):1631-7. doi: 10.5665/sleep.6080.	Latshang TD	Sleep	2016	2016-06-17	PMC4989251		10.5665/sleep.6080
29018021	Short Sleep Duration, Obstructive Sleep Apnea, Shiftwork, and the Risk of Adverse Cardiovascular Events in Patients After an Acute Coronary Syndrome	NR	Barger LK, Rajaratnam SMW, Cannon CP, Lukas MA, Im K, Goodrich EL, Czeisler CA, O'Donoghue ML.	J Am Heart Assoc. 2017 Oct 10;6(10):e006959. doi: 10.1161/JAHA.117.006959.	Barger LK	J Am Heart Assoc	2017	2017-10-12	PMC5721882		10.1161/JAHA.117.006959
30373687	Awake Multimodal Phenotyping for Prediction of Oral Appliance Treatment Outcome	NR	Sutherland K, Chan ASL, Ngiam J, Dalci O, Darendeliler MA, Cistulli PA.	J Clin Sleep Med. 2018 Nov 15;14(11):1879-1887. doi: 10.5664/jcsm.7484.	Sutherland K	J Clin Sleep Med	2018	2018-10-31	PMC6223562		10.5664/jcsm.7484
33051943	Relationship between sleep efficacy endpoints and measures of functional status and health-related quality of life in participants with narcolepsy or obstructive sleep apnea treated for excessive daytime sleepiness	NR	Weaver TE, Mathias SD, Crosby RD, Bron M, Bujanover S, Menno D, Villa KF, Drake C.	J Sleep Res. 2021 Jun;30(3):e13210. doi: 10.1111/jsr.13210. Epub 2020 Oct 13.	Weaver TE	J Sleep Res	2021	2020-10-14	PMC8244115		10.1111/jsr.13210
33955479	Effects of nocturnal wearing of dentures on the quality of sleep and oral-health-related quality in edentate elders with untreated sleep apnea: a randomized cross-over trial	NR	Emami E, Lavigne G, Feine JS, Karp I, Rompré PH, Almeida FR, Huynh NT.	Sleep. 2021 Oct 11;44(10):zsab101. doi: 10.1093/sleep/zsab101.	Emami E	Sleep	2021	2021-05-06	PMC8503827		10.1093/sleep/zsab101
33264427	Redefining Success by Focusing on Failures After Pediatric Hypoglossal Stimulation in Down Syndrome	NR	Yu PK, Jayawardena ADL, Stenerson M, Pulsifer MB, Grieco JA, Abbeduto L, Dedhia RC, Soose RJ, Tobey A, Raol N, Ishman SL, Shott SR, Cohen MS, Skotko BG, Kinane TB, Keamy DG Jr, Hartnick CJ.	Laryngoscope. 2021 Jul;131(7):1663-1669. doi: 10.1002/lary.29290. Epub 2020 Dec 2.	Yu PK	Laryngoscope	2021	2020-12-02	PMC10231383	NIHMS1897709	10.1002/lary.29290
39064552	Study of Two Sedative Protocols for Drug-Induced Sleep Endoscopy: Propofol versus Propofol-Remifentanil Combination, Delivered in Target-Controlled Infusion Mode	NR	Tănase NV, Hainăroșie R, Brîndușe LA, Cobilinschi C, Dutu M, Corneci D, Zainea V.	Medicina (Kaunas). 2024 Jul 12;60(7):1123. doi: 10.3390/medicina60071123.	Tănase NV	Medicina (Kaunas)	2024	2024-07-27	PMC11278807		10.3390/medicina60071123
37466401	Effects of chlorthalidone plus amiloride compared with amlodipine on short-term blood pressure variability in individuals with hypertension and obstructive sleep apnea: a randomized controlled trial	NR	Lucca MB, Jorge JA, Cichelero FT, Martinez D, Borges RB, Hirakata VN, Fuchs FD, Fuchs SC.	Blood Press Monit. 2023 Dec 1;28(6):289-294. doi: 10.1097/MBP.0000000000000663. Epub 2023 Jul 12.	Lucca MB	Blood Press Monit	2023	2023-07-19	PMC10621641		10.1097/MBP.0000000000000663
32955013	Efficacy of a patient decision aid for improving person-centered decision-making by older adults with obstructive sleep apnea	NR	Fung CH, Martin JL, Liang LJ, Hays RD, Col N, Patterson ES, Josephson K, Mitchell MN, Sanchez MC, Aysola R, Song Y, Dzierzewski JM, Huang D, Zeidler M, Alessi C.	J Clin Sleep Med. 2021 Feb 1;17(2):121-128. doi: 10.5664/jcsm.8798.	Fung CH	J Clin Sleep Med	2021	2020-09-21	PMC7853212		10.5664/jcsm.8798
28406882	Impact of Patient Education on Compliance with Positive Airway Pressure Treatment in Obstructive Sleep Apnea	NR	Saraç S, Afşar GÇ, Oruç Ö, Topçuoğlu ÖB, Saltürk C, Peker Y.	Med Sci Monit. 2017 Apr 13;23:1792-1799. doi: 10.12659/msm.902075.	Saraç S	Med Sci Monit	2017	2017-04-14	PMC5398328		10.12659/msm.902075
33855195	Effect of 12-week continuous positive airway pressure therapy on glucose levels assessed by continuous glucose monitoring in people with type 2 diabetes and obstructive sleep apnoea; a randomized controlled trial	NR	Banghøj AM, Krogager C, Kristensen PL, Hansen KW, Laugesen E, Fleischer J, Lebech Cichosz S, Poulsen PL, Glymer Kirkegaard M, Thorsteinsson B, Tarnow L.	Endocrinol Diabetes Metab. 2020 Aug 8;4(2):e00148. doi: 10.1002/edm2.148. eCollection 2021 Apr.	Banghøj AM	Endocrinol Diabetes Metab	2020	2021-04-15	PMC8029513		10.1002/edm2.148
28364504	Effects of Tiagabine on Slow Wave Sleep and Arousal Threshold in Patients With Obstructive Sleep Apnea	NR	Taranto-Montemurro L, Sands SA, Edwards BA, Azarbarzin A, Marques M, de Melo C, Eckert DJ, White DP, Wellman A.	Sleep. 2017 Feb 1;40(2):zsw047. doi: 10.1093/sleep/zsw047.	Taranto-Montemurro L	Sleep	2017	2017-04-02	PMC6084757		10.1093/sleep/zsw047
35484327	The effects of mandibular advancement appliance therapy on the sequence of jaw-closing muscle activity and respiratory events in individuals with obstructive sleep apnea	NR	Li D, Aarab G, Lobbezoo F, Arcache P, Lavigne GJ, Huynh N.	Sleep Breath. 2023 May;27(2):757-764. doi: 10.1007/s11325-022-02624-z. Epub 2022 Apr 28.	Li D	Sleep Breath	2023	2022-04-28	PMC10212847		10.1007/s11325-022-02624-z
38862381	Impact of spinal versus general anaesthesia on perioperative obstructive sleep apnoea severity in patients undergoing hip arthroplasty: a post hoc analysis of two randomised controlled trials	NR	Albrecht E, Wegrzyn J, Rossel JB, Bayon V, Heinzer R.	Br J Anaesth. 2024 Aug;133(2):416-423. doi: 10.1016/j.bja.2024.04.051. Epub 2024 Jun 10.	Albrecht E	Br J Anaesth	2024	2024-06-11			10.1016/j.bja.2024.04.051
27707442	Nasal Dilator Strip is an Effective Placebo Intervention for Severe Obstructive Sleep Apnea	NO AI, NO CBCT	Yagihara F, Lorenzi-Filho G, Santos-Silva R.	J Clin Sleep Med. 2017 Feb 15;13(2):215-221. doi: 10.5664/jcsm.6450.	Yagihara F	J Clin Sleep Med	2017	2016-10-07	PMC5263077		10.5664/jcsm.6450
29222619	Improvement in obstructive sleep apnea after a tailored behavioural sleep medicine intervention targeting healthy eating and physical activity: a randomised controlled trial	NO AI, NO CBCT	Igelström H, Åsenlöf P, Emtner M, Lindberg E.	Sleep Breath. 2018 Sep;22(3):653-661. doi: 10.1007/s11325-017-1597-z. Epub 2017 Dec 8.	Igelström H	Sleep Breath	2018	2017-12-10	PMC6133123		10.1007/s11325-017-1597-z
39183170	Effects of opioid-sparing general anesthesia on postoperative nausea and vomiting in laparoscopic gynecological surgery	NR	Nam SW, Do SH, Hwang JW, Park I, Hwang I, Na HS.	Korean J Anesthesiol. 2024 Dec;77(6):605-613. doi: 10.4097/kja.24336. Epub 2024 Aug 23.	Nam SW	Korean J Anesthesiol	2024	2024-08-25	PMC11637591		10.4097/kja.24336
26148219	Diet and exercise improve chemoreflex sensitivity in patients with metabolic syndrome and obstructive sleep apnea	NR	Maki-Nunes C, Toschi-Dias E, Cepeda FX, Rondon MU, Alves MJ, Fraga RF, Braga AM, Aguilar AM, Amaro AC, Drager LF, Lorenzi-Filho G, Negrão CE, Trombetta IC.	Obesity (Silver Spring). 2015 Aug;23(8):1582-90. doi: 10.1002/oby.21126. Epub 2015 Jul 6.	Maki-Nunes C	Obesity (Silver Spring)	2015	2015-07-07			10.1002/oby.21126
36549084	Proteomic profiling for prediction of recurrent cardiovascular event in patients with acute coronary syndrome and obstructive sleep apnea: A post-hoc analysis from the ISAACC study	NR	Zapater A, Gracia-Lavedan E, Torres G, Mínguez O, Pascual L, Cortijo A, Martínez D, Benítez ID, De Batlle J, Henríquez-Beltrán M, Abad J, Duran-Cantolla J, Urrutia A, Mediano O, Masdeu MJ, Ordax-Carbajo E, Masa JF, De la Peña M, Mayos M, Coloma R, Montserrat JM, Chiner E, Barbé F, Sánchez-de-la-Torre M; Spanish Sleep Network.	Biomed Pharmacother. 2023 Feb;158:114125. doi: 10.1016/j.biopha.2022.114125. Epub 2022 Dec 21.	Zapater A	Biomed Pharmacother	2023	2022-12-22			10.1016/j.biopha.2022.114125
33004464	The Impact of Empagliflozin on Obstructive Sleep Apnea and Cardiovascular and Renal Outcomes: An Exploratory Analysis of the EMPA-REG OUTCOME Trial	NR	Neeland IJ, Eliasson B, Kasai T, Marx N, Zinman B, Inzucchi SE, Wanner C, Zwiener I, Wojeck BS, Yaggi HK, Johansen OE; EMPA-REG OUTCOME Investigators.	Diabetes Care. 2020 Dec;43(12):3007-3015. doi: 10.2337/dc20-1096. Epub 2020 Oct 1.	Neeland IJ	Diabetes Care	2020	2020-10-02	PMC7770278		10.2337/dc20-1096
36081312	The effect of tongue elevation muscle training in patients with obstructive sleep apnea: A randomised controlled trial	NR	Poncin W, Correvon N, Tam J, Borel JC, Berger M, Liistro G, Mwenge B, Heinzer R, Contal O.	J Oral Rehabil. 2022 Nov;49(11):1049-1059. doi: 10.1111/joor.13369. Epub 2022 Sep 21.	Poncin W	J Oral Rehabil	2022	2022-09-09	PMC9826101		10.1111/joor.13369
31383231	NightBalance Sleep Position Treatment Device Versus Auto-Adjusting Positive Airway Pressure for Treatment of Positional Obstructive Sleep Apnea	NR	Berry RB, Uhles ML, Abaluck BK, Winslow DH, Schweitzer PK, Gaskins RA Jr, Doekel RC Jr, Emsellem HA.	J Clin Sleep Med. 2019 Jul 15;15(7):947-956. doi: 10.5664/jcsm.7868.	Berry RB	J Clin Sleep Med	2019	2019-08-07	PMC6622520		10.5664/jcsm.7868
34495079	The effect of continuous positive airway pressure on blood pressure in patients with obstructive sleep apnea and uncontrolled hypertension - Study design and challenges during the COVID-19 pandemic	NR	Cruz FCSG, Drager LF, Queiróz DBC, Souza GA, Pedrosa RP, Patriota TLGC, Dórea EL, Vieira MLC, Righi CG, Martinez D, Silva GAD, Silva GV, Pio-Abreu A, Lotufo PA, Benseãor IM, Bortolotto LA, Fuchs FD, Lorenzi-Filho G.	Clinics (Sao Paulo). 2021 Sep 3;76:e2926. doi: 10.6061/clinics/2021/e2926. eCollection 2021.	Cruz FCSG	Clinics (Sao Paulo)	2021	2021-09-08	PMC8382149		10.6061/clinics/2021/e2926
31540168	Interdisciplinary Weight Loss and Lifestyle Intervention for Obstructive Sleep Apnoea in Adults: Rationale, Design and Methodology of the INTERAPNEA Study	NR	Carneiro-Barrera A, Amaro-Gahete FJ, Díaz-Román A, Guillén-Riquelme A, Jurado-Fasoli L, Sáez-Roca G, Martín-Carrasco C, Ruiz JR, Buela-Casal G.	Nutrients. 2019 Sep 15;11(9):2227. doi: 10.3390/nu11092227.	Carneiro-Barrera A	Nutrients	2019	2019-09-22	PMC6770131		10.3390/nu11092227
34170241	A pilot randomized trial comparing CPAP vs bilevel PAP spontaneous mode in the treatment of hypoventilation disorder in patients with obesity and obstructive airway disease	NR	Zheng Y, Yee BJ, Wong K, Grunstein R, Piper A.	J Clin Sleep Med. 2022 Jan 1;18(1):99-107. doi: 10.5664/jcsm.9506.	Zheng Y	J Clin Sleep Med	2022	2021-06-25	PMC8807907		10.5664/jcsm.9506
38170209	Anterolateral advancement pharyngoplasty versus barbed reposition pharyngoplasty in patients with obstructive sleep apnea	NO AI, NO CBCT	Emara TA, Elmonem MSAA, Khaled AM, Genedy HAH, Youssef RS.	Eur Arch Otorhinolaryngol. 2024 Apr;281(4):1991-2000. doi: 10.1007/s00405-023-08402-1. Epub 2024 Jan 3.	Emara TA	Eur Arch Otorhinolaryngol	2024	2024-01-03	PMC10943148		10.1007/s00405-023-08402-1
30244705	Preoperative STOP-BANG Scores and Postoperative Delirium and Coma in Thoracic Surgery Patients	NR	Wang S, Sigua NL, Manchanda S, Gradney S, Khan SH, Perkins A, Kesler K, Khan B.	Ann Thorac Surg. 2018 Oct;106(4):966-972. doi: 10.1016/j.athoracsur.2018.05.089. Epub 2018 Jul 3.	Wang S	Ann Thorac Surg	2018	2018-09-25	PMC6886685	NIHMS1543542	10.1016/j.athoracsur.2018.05.089
31596213	Clinical- and Cost-Effectiveness of a Mandibular Advancement Device Versus Continuous Positive Airway Pressure in Moderate Obstructive Sleep Apnea	NO AI, NO CBCT	de Vries GE, Hoekema A, Vermeulen KM, Claessen JQPJ, Jacobs W, van der Maten J, van der Hoeven JH, Stegenga B, Kerstjens HAM, Wijkstra PJ.	J Clin Sleep Med. 2019 Oct 15;15(10):1477-1485. doi: 10.5664/jcsm.7980.	de Vries GE	J Clin Sleep Med	2019	2019-10-10	PMC6778341		10.5664/jcsm.7980
36726182	Comparative evaluation of the efficacy of customized maxillary oral appliance with mandibular advancement appliance as a treatment modality for moderate obstructive sleep apnea patients-a randomized controlled trial	NO AI, NO CBCT	Belkhode V, Godbole S, Nimonkar S, Pisulkar S, Nimonkar P.	Trials. 2023 Feb 1;24(1):73. doi: 10.1186/s13063-022-07054-6.	Belkhode V	Trials	2023	2023-02-02	PMC9890424		10.1186/s13063-022-07054-6
33221910	Randomized controlled trial of an integrated approach to treating insomnia and improving the use of positive airway pressure therapy in veterans with comorbid insomnia disorder and obstructive sleep apnea	NO AI, NO CBCT	Alessi CA, Fung CH, Dzierzewski JM, Fiorentino L, Stepnowsky C, Rodriguez Tapia JC, Song Y, Zeidler MR, Josephson K, Mitchell MN, Jouldjian S, Martin JL.	Sleep. 2021 Apr 9;44(4):zsaa235. doi: 10.1093/sleep/zsaa235.	Alessi CA	Sleep	2021	2020-11-22	PMC8033453		10.1093/sleep/zsaa235
34508364	Comparing fixed and auto adjusting continuous positive airway pressure (CPAP) amongst symptomatic Obstructive Sleep Apnoea patients - A randomised controlled trial	NO AI, NO CBCT	Gan WL, Ban AYL, Mohamed Faisal AH.	Med J Malaysia. 2021 Sep;76(5):611-616.	Gan WL	Med J Malaysia	2021	2021-09-11
34870587	Dose-response relationship between positive airway pressure therapy and excessive daytime sleepiness: the HomePAP study	NO AI, NO CBCT	Pascoe M, Bena J, Andrews ND, Auckley D, Benca R, Billings ME, Kapur VK, Iber C, Zee PC, Redline S, Rosen CL, Foldvary-Schaefer N.	J Clin Sleep Med. 2022 Apr 1;18(4):1027-1034. doi: 10.5664/jcsm.9792.	Pascoe M	J Clin Sleep Med	2022	2021-12-06	PMC8974374		10.5664/jcsm.9792
32006590	Effects of the Combination of Atomoxetine and Oxybutynin on OSA Endotypic Traits	NR	Taranto-Montemurro L, Messineo L, Azarbarzin A, Vena D, Hess LB, Calianese NA, White DP, Wellman A, Sands SA.	Chest. 2020 Jun;157(6):1626-1636. doi: 10.1016/j.chest.2020.01.012. Epub 2020 Jan 30.	Taranto-Montemurro L	Chest	2020	2020-02-02	PMC7268440		10.1016/j.chest.2020.01.012
26937681	Evaluation of a Decision Support System for Obstructive Sleep Apnea with Nonlinear Analysis of Respiratory Signals	NO AI, NO CBCT	Kaimakamis E, Tsara V, Bratsas C, Sichletidis L, Karvounis C, Maglaveras N.	PLoS One. 2016 Mar 3;11(3):e0150163. doi: 10.1371/journal.pone.0150163. eCollection 2016.	Kaimakamis E	PLoS One	2016	2016-03-04	PMC4777493		10.1371/journal.pone.0150163
31001555	Plasm YKL-40 Levels Are Associated with Hypertension in Patients with Obstructive Sleep Apnea	NR	Li K, Chen Z, Qin Y, Wei YX.	Biomed Res Int. 2019 Mar 13;2019:5193597. doi: 10.1155/2019/5193597. eCollection 2019.	Li K	Biomed Res Int	2019	2019-04-20	PMC6436335		10.1155/2019/5193597
32895116	Efficacy of a telemonitoring system in continuous positive airway pressure therapy in Asian obstructive sleep apnea	NR	Chumpangern W, Muntham D, Chirakalwasan N.	J Clin Sleep Med. 2021 Jan 1;17(1):23-29. doi: 10.5664/jcsm.8772.	Chumpangern W	J Clin Sleep Med	2021	2020-09-08	PMC7849645		10.5664/jcsm.8772
30176970	Home Sleep Apnea Testing is a Feasible and Accurate Method to Diagnose Obstructive Sleep Apnea in Stroke Patients During In-Hospital Rehabilitation	NR	Saletu MT, Kotzian ST, Schwarzinger A, Haider S, Spatt J, Saletu B.	J Clin Sleep Med. 2018 Sep 15;14(9):1495-1501. doi: 10.5664/jcsm.7322.	Saletu MT	J Clin Sleep Med	2018	2018-09-05	PMC6134231		10.5664/jcsm.7322
27976438	Insomnia complaints in lean patients with obstructive sleep apnea negatively affect positive airway pressure treatment adherence	NO AI, NO CBCT	Eysteinsdottir B, Gislason T, Pack AI, Benediktsdottir B, Arnardottir ES, Kuna ST, Björnsdottir E.	J Sleep Res. 2017 Apr;26(2):159-165. doi: 10.1111/jsr.12482. Epub 2016 Dec 15.	Eysteinsdottir B	J Sleep Res	2017	2016-12-16	PMC5332288	NIHMS827202	10.1111/jsr.12482
28408696	Assessment of tongue mechanical properties using different contraction tasks	NR	Li WY, Gakwaya S, Saey D, Sériès F.	J Appl Physiol (1985). 2017 Jul 1;123(1):116-125. doi: 10.1152/japplphysiol.00934.2016. Epub 2017 Apr 13.	Li WY	J Appl Physiol (1985)	2017	2017-04-15			10.1152/japplphysiol.00934.2016
39661789	Intraoral appliance treatment modulates inflammatory markers and oxidative damage in elderly with sleep apnea	NO AI, NO CBCT	Peres A, Rosa JCFD, Ribeiro JS, Silva SL, Bündchen C, Dornelles GP, Fontanella V.	Braz Oral Res. 2024 Dec 9;38:e084. doi: 10.1590/1807-3107bor-2024.vol38.0084. eCollection 2024.	Peres A	Braz Oral Res	2024	2024-12-11	PMC11654872		10.1590/1807-3107bor-2024.vol38.0084
33394323	Determination of thresholds for minimally important difference and clinically important response on the functional outcomes of sleep questionnaire short version in adults with narcolepsy or obstructive sleep apnea	NO AI, NO CBCT	Weaver TE, Menno DM, Bron M, Crosby RD, Morris S, Mathias SD.	Sleep Breath. 2021 Sep;25(3):1707-1715. doi: 10.1007/s11325-020-02270-3. Epub 2021 Jan 4.	Weaver TE	Sleep Breath	2021	2021-01-04	PMC8376693		10.1007/s11325-020-02270-3
33540413	Health Preference Measures in Patients with Obstructive Sleep Apnea Syndrome Undergoing Continuous Positive Airway Pressure Therapy: Data from a Randomized Trial	NO AI, NO CBCT	Huber FL, Furian M, Kohler M, Latshang TD, Nussbaumer-Ochsner Y, Turk A, Schoch OD, Laube I, Thurnheer R, Bloch KE.	Respiration. 2021;100(4):328-338. doi: 10.1159/000513306. Epub 2021 Feb 4.	Huber FL	Respiration	2021	2021-02-04	PMC8117386		10.1159/000513306
26818059	Positive airway pressure improves nocturnal beat-to-beat blood pressure surges in obesity hypoventilation syndrome with obstructive sleep apnea	NR	Carter JR, Fonkoue IT, Grimaldi D, Emami L, Gozal D, Sullivan CE, Mokhlesi B.	Am J Physiol Regul Integr Comp Physiol. 2016 Apr 1;310(7):R602-11. doi: 10.1152/ajpregu.00516.2015. Epub 2016 Jan 27.	Carter JR	Am J Physiol Regul Integr Comp Physiol	2016	2016-01-29	PMC4867377		10.1152/ajpregu.00516.2015
32278781	Effect of Venlafaxine on Apnea-Hypopnea Index in Patients With Sleep Apnea: A Randomized, Double-Blind Crossover Study	NR	Schmickl CN, Li Y, Orr JE, Jen R, Sands SA, Edwards BA, DeYoung P, Owens RL, Malhotra A.	Chest. 2020 Aug;158(2):765-775. doi: 10.1016/j.chest.2020.02.074. Epub 2020 Apr 9.	Schmickl CN	Chest	2020	2020-04-13	PMC7417375		10.1016/j.chest.2020.02.074
31726485	Effects of continuous positive airway pressure on blood pressure in obstructive sleep apnea patients: The Apnea Positive Pressure Long-term Efficacy Study (APPLES)	NR	Javaheri S, Gottlieb DJ, Quan SF.	J Sleep Res. 2020 Apr;29(2):e12943. doi: 10.1111/jsr.12943. Epub 2019 Nov 14.	Javaheri S	J Sleep Res	2020	2019-11-15	PMC7188383	NIHMS1579555	10.1111/jsr.12943
27599985	Pre-Operative Ability of Clinical Scores to Predict Obstructive Sleep Apnea (OSA) Severity in Susceptible Surgical Patients	NR	Deflandre E, Degey S, Brichant JF, Donneau AF, Frognier R, Poirrier R, Bonhomme V.	Obes Surg. 2017 Mar;27(3):716-729. doi: 10.1007/s11695-016-2352-4.	Deflandre E	Obes Surg	2017	2016-09-08			10.1007/s11695-016-2352-4
33563569	Impact of CPAP treatment for a short period in moderate-to-severe OSAS patients: a randomized double-blind clinical trial	NR	de Barros Phys JL, Rodrigues WC, Marão AC, de Oliveira Antunes LC, Trindade SHK, Weber SAT.	Braz J Otorhinolaryngol. 2022 Nov-Dec;88(6):917-924. doi: 10.1016/j.bjorl.2020.12.011. Epub 2021 Jan 21.	de Barros Phys JL	Braz J Otorhinolaryngol	2022	2021-02-10	PMC9615516		10.1016/j.bjorl.2020.12.011
28179438	Management of continuous positive airway pressure treatment compliance using telemonitoring in obstructive sleep apnoea	NR	Turino C, de Batlle J, Woehrle H, Mayoral A, Castro-Grattoni AL, Gómez S, Dalmases M, Sánchez-de-la-Torre M, Barbé F.	Eur Respir J. 2017 Feb 8;49(2):1601128. doi: 10.1183/13993003.01128-2016. Print 2017 Feb.	Turino C	Eur Respir J	2017	2017-02-10			10.1183/13993003.01128-2016
30025470	Effect of Supplemental Oxygen on Blood Pressure in Obstructive Sleep Apnea (SOX). A Randomized Continuous Positive Airway Pressure Withdrawal Trial	NR	Turnbull CD, Sen D, Kohler M, Petousi N, Stradling JR.	Am J Respir Crit Care Med. 2019 Jan 15;199(2):211-219. doi: 10.1164/rccm.201802-0240OC.	Turnbull CD	Am J Respir Crit Care Med	2019	2018-07-21	PMC6353003		10.1164/rccm.201802-0240OC
27118620	Impact of Renal Denervation on Patients With Obstructive Sleep Apnea and Resistant Hypertension - Insights From the SYMPLICITY HTN-3 Trial	NR	Kario K, Bhatt DL, Kandzari DE, Brar S, Flack JM, Gilbert C, Oparil S, Robbins M, Townsend RR, Bakris G.	Circ J. 2016 May 25;80(6):1404-12. doi: 10.1253/circj.CJ-16-0035. Epub 2016 Apr 26.	Kario K	Circ J	2016	2016-04-28			10.1253/circj.CJ-16-0035
27544837	Does enhanced insulin sensitivity improve sleep measures in patients with obstructive sleep apnea: a randomized, placebo-controlled pilot study	NR	Liu A, Kim SH, Ariel D, Abbasi F, Lamendola C, Cardell J, Xu S, Patel S, Tomasso V, Mojaddidi H, Grove K, Tsao PS, Kushida CA, Reaven GM.	Sleep Med. 2016 Jun;22:57-60. doi: 10.1016/j.sleep.2016.06.005. Epub 2016 Jun 21.	Liu A	Sleep Med	2016	2016-08-22	PMC4996352	NIHMS804312	10.1016/j.sleep.2016.06.005
38296527	Efficacy of oropharyngeal exercises as an adjuvant therapy for obstructive sleep apnea: A randomized controlled trial	NO AI, NO CBCT	Siripajana P, Chalidapongse P, Sanguanwong N, Chaweewannakorn C.	J Prosthodont Res. 2024 Oct 16;68(4):540-548. doi: 10.2186/jpr.JPR_D_23_00041. Epub 2024 Feb 1.	Siripajana P	J Prosthodont Res	2024	2024-01-31			10.2186/jpr.JPR_D_23_00041
30795760	Use of Berlin questionnaire in comparison to polysomnography and home sleep study in patients with obstructive sleep apnea	NR	Ng SS, Tam W, Chan TO, To KW, Ngai J, Chan KKP, Yip WH, Lo RL, Yiu K, Ko FW, Hui DS.	Respir Res. 2019 Feb 22;20(1):40. doi: 10.1186/s12931-019-1009-y.	Ng SS	Respir Res	2019	2019-02-24	PMC6387538		10.1186/s12931-019-1009-y
28416405	Development, Validation, and Assessment of an Ischemic Stroke or Transient Ischemic Attack-Specific Prediction Tool for Obstructive Sleep Apnea	NR	Sico JJ, Yaggi HK, Ofner S, Concato J, Austin C, Ferguson J, Qin L, Tobias L, Taylor S, Vaz Fragoso CA, McLain V, Williams LS, Bravata DM.	J Stroke Cerebrovasc Dis. 2017 Aug;26(8):1745-1754. doi: 10.1016/j.jstrokecerebrovasdis.2017.03.042. Epub 2017 Apr 14.	Sico JJ	J Stroke Cerebrovasc Dis	2017	2017-04-19	PMC6006998	NIHMS969153	10.1016/j.jstrokecerebrovasdis.2017.03.042
26446118	The Effect of Changes in Cardiorespiratory Fitness and Weight on Obstructive Sleep Apnea Severity in Overweight Adults with Type 2 Diabetes	NR	Kline CE, Reboussin DM, Foster GD, Rice TB, Strotmeyer ES, Jakicic JM, Millman RP, Pi-Sunyer FX, Newman AB, Wadden TA, Zammit G, Kuna ST; Sleep AHEAD Research Group of the Look AHEAD Research Group.	Sleep. 2016 Feb 1;39(2):317-25. doi: 10.5665/sleep.5436.	Kline CE	Sleep	2016	2015-10-09	PMC4712401		10.5665/sleep.5436
32170307	A randomized controlled trial of CBT-I and PAP for obstructive sleep apnea and comorbid insomnia: main outcomes from the MATRICS study	NR	Ong JC, Crawford MR, Dawson SC, Fogg LF, Turner AD, Wyatt JK, Crisostomo MI, Chhangani BS, Kushida CA, Edinger JD, Abbott SM, Malkani RG, Attarian HP, Zee PC.	Sleep. 2020 Sep 14;43(9):zsaa041. doi: 10.1093/sleep/zsaa041.	Ong JC	Sleep	2020	2020-03-15	PMC7487869		10.1093/sleep/zsaa041
33631141	Randomized Controlled Trial of Solriamfetol for Excessive Daytime Sleepiness in OSA: An Analysis of Subgroups Adherent or Nonadherent to OSA Treatment	NO AI, NO CBCT	Schweitzer PK, Mayer G, Rosenberg R, Malhotra A, Zammit GK, Gotfried M, Chandler P, Baladi M, Strohl KP.	Chest. 2021 Jul;160(1):307-318. doi: 10.1016/j.chest.2021.02.033. Epub 2021 Feb 22.	Schweitzer PK	Chest	2021	2021-02-25	PMC8411452		10.1016/j.chest.2021.02.033
26537211	Clinical analysis of pharyngeal musculature and genioglossus exercising to treat obstructive sleep apnea and hypopnea syndrome	NR	Tang SX, Qing J, Wang YW, Chai L, Zhang WM, Ye XW, Zhang J, Huang YQ, Cheng P.	J Zhejiang Univ Sci B. 2015 Nov;16(11):931-9. doi: 10.1631/jzus.B1500100.	Tang SX	J Zhejiang Univ Sci B	2015	2015-11-06	PMC4642874		10.1631/jzus.B1500100
33983111	Implementing a sleep technician-supervised and personalized APAP interface fitting session prior to initiation of home APAP therapy improves adherence in patients with obstructive sleep apnea	NR	Syed Z, Mehta I, Hella JR, Barber K, Khorfan F.	J Clin Sleep Med. 2021 Oct 1;17(10):2057-2065. doi: 10.5664/jcsm.9368.	Syed Z	J Clin Sleep Med	2021	2021-05-13	PMC8494097		10.5664/jcsm.9368
32909921	CPAP combined with oral appliance therapy reduces CPAP requirements and pharyngeal pressure swings in obstructive sleep apnea	NR	Tong BK, Tran C, Ricciardiello A, Donegan M, Chiang AKI, Szollosi I, Amatoury J, Carberry JC, Eckert DJ.	J Appl Physiol (1985). 2020 Nov 1;129(5):1085-1091. doi: 10.1152/japplphysiol.00393.2020. Epub 2020 Sep 10.	Tong BK	J Appl Physiol (1985)	2020	2020-09-10			10.1152/japplphysiol.00393.2020
29079603	Combination of obstructive sleep apnoea and insomnia treated by continuous positive airway pressure with the SensAwake pressure relief technology to assist sleep: a randomised cross-over trial protocol	NR	Pepin JL, Gagnadoux F, Foote A, Vicars R, Ogra B, Viot-Blanc V, Benmerad M, D'Ortho MP, Tamisier R.	BMJ Open. 2017 Oct 27;7(10):e015836. doi: 10.1136/bmjopen-2017-015836.	Pepin JL	BMJ Open	2017	2017-10-29	PMC5665214		10.1136/bmjopen-2017-015836
32353246	Effects of Solriamfetol on Quality-of-Life Measures from a 12-Week Phase 3 Randomized Controlled Trial	NR	Weaver TE, Drake CL, Benes H, Stern T, Maynard J, Thein SG, Andry JM Sr, Hudson JD, Chen D, Carter LP, Bron M, Lee L, Black J, Bogan RK.	Ann Am Thorac Soc. 2020 Aug;17(8):998-1007. doi: 10.1513/AnnalsATS.202002-136OC.	Weaver TE	Ann Am Thorac Soc	2020	2020-05-01	PMC7393785		10.1513/AnnalsATS.202002-136OC
30813163	Effect of 12-month nasal continuous positive airway pressure therapy for obstructive sleep apnea on progression of chronic kidney disease	NR	Li X, Liu C, Zhang H, Zhang J, Zhao M, Sun D, Xia M, Han M.	Medicine (Baltimore). 2019 Feb;98(8):e14545. doi: 10.1097/MD.0000000000014545.	Li X	Medicine (Baltimore)	2019	2019-03-01	PMC6407975		10.1097/MD.0000000000014545
29554400	Comparison of anterior palatoplasty and uvulopalatal flap placement for treating mild and moderate obstructive sleep apnea	NO AI, NO CBCT	Haytoğlu S, Arikan OK, Muluk NB, Tuhanioğlu B, Çörtük M.	Ear Nose Throat J. 2018 Mar;97(3):69-78. doi: 10.1177/014556131809700321.	Haytoğlu S	Ear Nose Throat J	2018	2018-03-20			10.1177/014556131809700321
32173803	Effect of Continuous Positive Airway Pressure on glycated hemoglobin in patients with type 2 diabetes and Obstructive Sleep Apnea	NR	Gharsalli H, Oueslati I, Sahnoun I, Neffati O, Ghrairi N, Maalej S, Douik El Gharbi L.	Tunis Med. 2019 Dec;97(12):1345-1352.	Gharsalli H	Tunis Med	2019	2020-03-17
32948109	Age-Related Differences in Mood, Diabetes-Related Distress, and Functional Outcomes in Adults With Type 2 Diabetes Mellitus and Comorbid Obstructive Sleep Apnea and Insomnia	NR	Jeon B, Sereika SM, Callan JA, Luyster FS, DiNardo MM, Chasens ER.	Diabetes Educ. 2020 Dec;46(6):540-551. doi: 10.1177/0145721720958396. Epub 2020 Sep 18.	Jeon B	Diabetes Educ	2020	2020-09-19	PMC7769961	NIHMS1641521	10.1177/0145721720958396
30022325	Noncontact identification of sleep-disturbed breathing from smartphone-recorded sounds validated by polysomnography	NR	Narayan S, Shivdare P, Niranjan T, Williams K, Freudman J, Sehra R.	Sleep Breath. 2019 Mar;23(1):269-279. doi: 10.1007/s11325-018-1695-6. Epub 2018 Jul 18.	Narayan S	Sleep Breath	2019	2018-07-20	PMC6534134	NIHMS1026806	10.1007/s11325-018-1695-6
29191951	Predictors of sleepiness in obstructive sleep apnoea at baseline and after 6 months of continuous positive airway pressure therapy	NO AI, NO CBCT	Budhiraja R, Kushida CA, Nichols DA, Walsh JK, Simon RD, Gottlieb DJ, Quan SF.	Eur Respir J. 2017 Nov 30;50(5):1700348. doi: 10.1183/13993003.00348-2017. Print 2017 Nov.	Budhiraja R	Eur Respir J	2017	2017-12-02	PMC6435030	NIHMS1012839	10.1183/13993003.00348-2017
34600487	Analgesia and patient comfort after enhanced recovery after surgery in uvulopalatopharyngoplasty: a randomised controlled pilot study	NR	Huang F, Wang M, Chen H, Cheng N, Wang Y, Wu D, Zhou S.	BMC Anesthesiol. 2021 Oct 2;21(1):237. doi: 10.1186/s12871-021-01458-8.	Huang F	BMC Anesthesiol	2021	2021-10-03	PMC8487110		10.1186/s12871-021-01458-8
26039968	Study of a Novel APAP Algorithm for the Treatment of Obstructive Sleep Apnea in Women	NO CBCT	McArdle N, King S, Shepherd K, Baker V, Ramanan D, Ketheeswaran S, Bateman P, Wimms A, Armitstead J, Richards G, Hillman D, Eastwood P.	Sleep. 2015 Nov 1;38(11):1775-81. doi: 10.5665/sleep.5162.	McArdle N	Sleep	2015	2015-06-04	PMC4679543		10.5665/sleep.5162
36235788	Effect of Docosahexaenoic Acid and Eicosapentaenoic Acid Supplementation on Sleep Quality in Healthy Subjects: A Randomized, Double-Blinded, Placebo-Controlled Trial	NR	Yokoi-Shimizu K, Yanagimoto K, Hayamizu K.	Nutrients. 2022 Oct 5;14(19):4136. doi: 10.3390/nu14194136.	Yokoi-Shimizu K	Nutrients	2022	2022-10-14	PMC9573173		10.3390/nu14194136
31917607	Pitolisant for Daytime Sleepiness in Patients with Obstructive Sleep Apnea Who Refuse Continuous Positive Airway Pressure Treatment. A Randomized Trial	NO AI, NO CBCT	Dauvilliers Y, Verbraecken J, Partinen M, Hedner J, Saaresranta T, Georgiev O, Tiholov R, Lecomte I, Tamisier R, Lévy P, Scart-Gres C, Lecomte JM, Schwartz JC, Pépin JL; HAROSA II Study Group collaborators.	Am J Respir Crit Care Med. 2020 May 1;201(9):1135-1145. doi: 10.1164/rccm.201907-1284OC.	Dauvilliers Y	Am J Respir Crit Care Med	2020	2020-01-10	PMC7193861		10.1164/rccm.201907-1284OC
29771314	Use of bibloc and monobloc oral appliances in obstructive sleep apnoea: a multicentre, randomized, blinded, parallel-group equivalence trial	NR	Isacsson G, Nohlert E, Fransson AMC, Bornefalk-Hermansson A, Wiman Eriksson E, Ortlieb E, Trepp L, Avdelius A, Sturebrand M, Fodor C, List T, Schumann M, Tegelberg Å.	Eur J Orthod. 2019 Jan 23;41(1):80-88. doi: 10.1093/ejo/cjy030.	Isacsson G	Eur J Orthod	2019	2018-05-18	PMC6343726		10.1093/ejo/cjy030
32878112	Effect of a Graduated Walking Program on the Severity of Obstructive Sleep Apnea Syndrome. A Randomized Clinical Trial	NO AI, NO CBCT	Jurado-García A, Molina-Recio G, Feu-Collado N, Palomares-Muriana A, Gómez-González AM, Márquez-Pérez FL, Jurado-Gamez B.	Int J Environ Res Public Health. 2020 Aug 31;17(17):6334. doi: 10.3390/ijerph17176334.	Jurado-García A	Int J Environ Res Public Health	2020	2020-09-04	PMC7503647		10.3390/ijerph17176334
29146604	The effect of treatment for sleep apnoea on determinants of blood pressure control	NR	Casitas R, Martínez-Cerón E, Galera R, Cubillos-Zapata C, González-Villalba MJ, Fernández-Navarro I, Sánchez B, García-Sánchez A, Zamarrón E, García-Río F.	Eur Respir J. 2017 Nov 16;50(5):1701261. doi: 10.1183/13993003.01261-2017. Print 2017 Nov.	Casitas R	Eur Respir J	2017	2017-11-18			10.1183/13993003.01261-2017
32195961	Photobiomodulation by low-level laser therapy in patients with obstructive sleep apnea: Study protocol clinical trial (SPIRIT compliant)	NR	de Camargo FCF, DeMoura JR, Cepeda FX, de Almeida Correia M, Nascimento RC, Fortes-Queiroz L, Ferreira FG, Palma RKD, Hussid MF, Chavantes MC, Trombetta IC.	Medicine (Baltimore). 2020 Mar;99(12):e19547. doi: 10.1097/MD.0000000000019547.	de Camargo FCF	Medicine (Baltimore)	2020	2020-03-21	PMC7220119		10.1097/MD.0000000000019547
31314107	Effect of continuous positive airway pressure on inflammatory, antioxidant, and depression biomarkers in women with obstructive sleep apnea: a randomized controlled trial	NR	Campos-Rodriguez F, Asensio-Cruz MI, Cordero-Guevara J, Jurado-Gamez B, Carmona-Bernal C, Gonzalez-Martinez M, Troncoso MF, Sanchez-Lopez V, Arellano-Orden E, Garcia-Sanchez MI, Martinez-Garcia MA; Spanish Sleep Network.	Sleep. 2019 Oct 9;42(10):zsz145. doi: 10.1093/sleep/zsz145.	Campos-Rodriguez F	Sleep	2019	2019-07-18			10.1093/sleep/zsz145
30621828	Poor Outcomes Among Patients With Chronic Obstructive Pulmonary Disease With Higher Risk for Undiagnosed Obstructive Sleep Apnea in the LOTT Cohort	NR	Donovan LM, Feemster LC, Udris EM, Griffith MF, Spece LJ, Palen BN, He K, Parthasarathy S, Strohl KP, Kapur VK, Au DH.	J Clin Sleep Med. 2019 Jan 15;15(1):71-77. doi: 10.5664/jcsm.7574.	Donovan LM	J Clin Sleep Med	2019	2019-01-10	PMC6329538		10.5664/jcsm.7574
40328187	The impact of acetazolamide and dronabinol on the physiological endotypes responsible for obstructive sleep apnea	NR	Thomson LDJ, Landry SA, Maddison K, Walsh R, Bleackley MR, Hamilton GS, Joosten SA, Walsh J, Edwards BA.	Sleep Med. 2025 Aug;132:106542. doi: 10.1016/j.sleep.2025.106542. Epub 2025 Apr 28.	Thomson LDJ	Sleep Med	2025	2025-05-06			10.1016/j.sleep.2025.106542
29243273	Long-term use of continuous positive airway pressure therapy in coronary artery disease patients with nonsleepy obstructive sleep apnea	NR	Luyster FS, Strollo PJ Jr, Thunström E, Peker Y.	Clin Cardiol. 2017 Dec;40(12):1297-1302. doi: 10.1002/clc.22827. Epub 2017 Dec 14.	Luyster FS	Clin Cardiol	2017	2017-12-16	PMC6490397		10.1002/clc.22827
29298664	The prevention of delirium in elderly with obstructive sleep apnea (PODESA) study: protocol for a multi-centre prospective randomized, controlled trial	NR	Wong J, Lam D, Choi S, Singh M, Siddiqui N, Sockalingam S, Chung F.	BMC Anesthesiol. 2018 Jan 3;18(1):1. doi: 10.1186/s12871-017-0465-5.	Wong J	BMC Anesthesiol	2018	2018-01-05	PMC5751872		10.1186/s12871-017-0465-5
39994531	Effect of opioid sparing strategies on postoperative pain and perioperative hemodynamics in patients undergoing laparoscopic cholecystectomy: a randomized controlled study	NR	Wang L, Hong X, Xue Y, Su Z.	BMC Anesthesiol. 2025 Feb 24;25(1):100. doi: 10.1186/s12871-025-02953-y.	Wang L	BMC Anesthesiol	2025	2025-02-24	PMC11849303		10.1186/s12871-025-02953-y
27644162	Effects of continuous positive airway pressure and isocapnic-hypoxia on cerebral autoregulation in patients with obstructive sleep apnoea	NR	Waltz X, Beaudin AE, Hanly PJ, Mitsis GD, Poulin MJ.	J Physiol. 2016 Dec 1;594(23):7089-7104. doi: 10.1113/JP272967.	Waltz X	J Physiol	2016	2016-09-21	PMC5134415		10.1113/JP272967
26350474	A Randomized Controlled Trial of Continuous Positive Airway Pressure on Glucose Tolerance in Obese Patients with Obstructive Sleep Apnea	NR	Salord N, Fortuna AM, Monasterio C, Gasa M, Pérez A, Bonsignore MR, Vilarrasa N, Montserrat JM, Mayos M.	Sleep. 2016 Jan 1;39(1):35-41. doi: 10.5665/sleep.5312.	Salord N	Sleep	2016	2015-09-10	PMC4678362		10.5665/sleep.5312
27837155	Monocyte Count/HDL Cholesterol Ratio and Cardiovascular Disease in Patients With Obstructive Sleep Apnea Syndrome: A Multicenter Study	NR	Inonu Koseoglu H, Pazarli AC, Kanbay A, Demir O.	Clin Appl Thromb Hemost. 2018 Jan;24(1):139-144. doi: 10.1177/1076029616677803. Epub 2016 Nov 11.	Inonu Koseoglu H	Clin Appl Thromb Hemost	2018	2016-11-13	PMC6714621		10.1177/1076029616677803
[truncated: 218 more rows]

## Sheet: Manual, Total 44
https://www.connectedpapers.com/main/54c0ab2c6094799c4705cb8124f74f365f50512f/graph?utm_source=share_popup&utm_medium=copy_link&utm_campaign=share_graph
Manual Searching
A Deep Learning Algorithm Proposal to Automatic Pharyngeal Airway Detection and Segmentation on CBCT Images. DOI:10.1111/ocr.12480	2021-02-22
[truncated: 43 more rows]
